# Supplementary material for: Evolutionary conservation of receptor compensation for stem cell homeostasis in Solanaceae plants
Source: Hortic Res. 2024 May 3;11(6):uhae126. doi: 10.1093/hr/uhae126 (PMC11197305; doi:10.1093/hr/uhae126)
Supplement: Web_Material_uhae126 [file web_material_uhae126.zip]

Archive with 38 entries (38 files):
- HR-2024-088-Supplementary_Figures_1-7-revision_final.pdf
- HR-2024-088-Supplementary_Tables_1-6-revision_final.xlsx
- pgbam1-CR-1-T0-F.ab1
- pgbam1-CR-1-T0-R.ab1
- pgbam1-CR-2-T0-F.ab1
- pgbam1-CR-2-T0-R.ab1
- pgbam1-CR-3-T0-F.ab1
- pgbam1-CR-3-T0-R.ab1
- pgbam1-CR-4-T0-F.ab1
- pgbam1-CR-4-T0-R.ab1
- pgbam1-CR-5-T0-F.ab1
- pgbam1-CR-5-T0-R.ab1
- PgBAM1-WT.ab1
- pgbam2-CR-1-T0-F.ab1
- pgbam2-CR-1-T0-R.ab1
- pgbam2-CR-2-T0-F.ab1
- pgbam2-CR-2-T0-R.ab1
- pgbam2-CR-3-T0-F.ab1
- pgbam2-CR-3-T0-R.ab1
- pgbam2-CR-4-T0-F.ab1
- pgbam2-CR-4-T0-R.ab1
- pgbam2-CR-5-T0-F.ab1
- pgbam2-CR-5-T0-R.ab1
- PgBAM2-WT.ab1
- pgclv1-CR-1.ab1
- pgclv1-CR-2.ab1
- slbam1-CR-1.ab1
- slbam1-CR-2.ab1
- slbam2-CR-1.ab1
- slbam2-CR-2.ab1
- slbam3-CR-1-F.ab1
- slbam3-CR-1-R.ab1
- slbam3-CR-2-F.ab1
- slbam3-CR-2-R.ab1
- slbam4-CR-1.ab1
- slbam4-CR-2.ab1
- slclv1-CR-1.ab1
- slclv1-CR-2.ab1
