# Supplementary material for: Evolutionary conservation of receptor compensation for stem cell homeostasis in Solanaceae plants
Source: Hortic Res. 2024 May 3;11(6):uhae126. doi: 10.1093/hr/uhae126 (PMC11197305; doi:10.1093/hr/uhae126)
Supplement: Web_Material_uhae126 [file web_material_uhae126.zip › HR-2024-088-Supplementary_Tables_1-6-revision_final.xlsx]

## Sheet: Supplementary Table S1
Supplementary Data Table S1. Protein sequences of CLV1 and BAM homologs for phylogenetic analysis.
No.	Genus	Species	Common name	Genome version	SlCLV1 orthologs		SlBAM1 orthologs		SlBAM2 orthologs		SlBAM3 orthologs		SlBAM4 orthologs
					Gene ID	Protein sequence	Gene ID	Protein sequence	Gene ID	Protein sequence	Gene ID	Protein sequence	Gene ID	Protein sequence
1	Solanum	lycopersicum	Tomato	SL4.0	Solyc04g081590	MSLPKKISLFLQIFIFFVFTINANSDLEALLKLKESMVAPGTSALLDWNNNTKNYPFSHCSFSGITCNNNSHVISINITNVPLFGTIPPEIGLLQNLENLTIFGDNLTGTLPLEMSQLSSIKHVNLSYNNFSGPFPREILLGLIKLESFDIYNNNFTGELPIEVVKLKNLETLHLGGNYFHGEIPEVYSHIVSLKWLGLEGNSLTGKIPKSLALLPNLEELRLGYYNSYEGGIPSEFGNISTLKLLDLGNCNLDGEVPPSLGNLKKLHSLFLQVNRLTGHIPSELSGLESLMSFDLSFNQLTGEIPESFVKLQKLTLINLFRNNLHGPIPSFIGDLPNLEVLQIWGNNFTLELPENLGRNGRLLFLDISINHFTGRIPPDLCKGGKLKTLILMENYFFG…	Solyc02g091840	MRLLFFLLLLMHFTDFSAGKQPRLPEYQALLALKTAITDDPQLTLASWNISTSHCTWNGVTCDTHRHVTSLDISGFNLTGTLPPEVGNLRFLQNLSVAVNQFTGPVPVEISFIPNLSYLNLSNNIFGMEFPSQLTRLRNLQVLDLYNNNMTGELPVEVYQMTKLRHLHLGGNFFSGRIPPEYGRFPSLEYLAVSGNALVGEIPPEIGNIATLQQLYVGYYNTFTGGIPPAIGNLSQLLRFDAANCGLSGKIPPEIGKLQNLDTLFLQVNSLSGSLTPEIGYLKSLKSLDLSNNMFSGEIPPTFAELKNITLVNLFRNKLYGSIPEFIEDLPELEVLQLWENNFTGSIPQGLGTKSKLKTLDLSSNKLTGNLPPNMCSGNNLQTIITLGNFLFGPIPESL…	Solyc03g043770	MRFLLLFFLTLILHFHLLHFTTAKPPYVPEYRALLSLKTAITDDPQSALLSWNISTSHCTWRGVTCDRYRHVTSLDISGFNLTGTLTPEVGHLRFLLNLSVAVNQFSGPIPVELSFIPNLRYLNLSNNIFNLSFPPQLTHLRYLNVLDIYNNNMTGELPVGFYNLTNLRHLHLGGNFFSGSIPPEYGRFPFLEYLAVSGNALVGRIPPEIGNITTLRELYIGYYNTFSGGLPAEIGYLSELIRLDAANCGLSGEIPPEIGKLQKLDTLFLQVNGLSGSVTPELGNLKSLKSLDLSNNMLSGEIPLTFTELKNLTLLNLFRNKLYGSMPEFIEDMPKLEVLQLWENNFTGSIPQGLGKNSKLTNVDISTNKLTGNLPPNMCSGNKLQTLITLGNFLFGPI…	Solyc01g080770	MATSNTSLLFFAYFLLVFLITPSQSRNLSLRRQAKTLVSLKYAFVQSSVPSTLSNWNMSNYMSICSWTGITCDDTKSVTSIDISNLNISGSLSPDIHELTRLRVLNISNNLFSGNLSWEYREFNVLQVLDAYNNNFSGPLPLGVTQLVQLKYLNFGGNYFSGKIPLSYGSFNQLEFLSLAGNDLHGPIPRELGNVTSLRWLQLGYYNQFDEGIPPELGKLVNLVHLDLSSCNLTGSIPPELGNLNMLDTLFLQKNQLTGVFPPQLGNLTRLKSLDISVNELTGEIPVDLSGLKELILLNLFINNLHGEIPGCIAELPKLEMLNLWRNNFTGSIPSKLGMNGKLIEIDLSSNRLTGLIPKSLCFGRNLKILILLDNFLFGPLPDDFGQCRTLSRVRMGQN…	Solyc01g103530	MLPLILVTLFTLVGTSLSSISTDVHALLSLKQGFDFSNSVLSSWDVSNPSSVCSWVGIKCLQDRVVSINLSNMELYGSVSPVISRLDKLVELSIDGNNFTGEIKIENMRSLKSLNISNNMFSGSLDWNYTSLANLEVLDAYNNNFSSFLPVGVVSLEKLKYLDLGGNYFYGRIPESYGDLIGLEYLQLAGNDLHGRIPRALGNLTNLKEIYLGYFNVFVGGIPKEFGKLENLVHMDISNCELDGPIPPELGNLKLLNTLFLHINLLSGQIPKELGNLTGLVNLDLSANALTGEIPFELINLQQLSLFNLFMNKLHGSIPDFIADYPDLKVLGLWMNNFTGIIPQKLGQNEKLQELDLSSNKLTGTIPKHLCASKQLRILILLKNFLFGSIPEDLGTCLS…
2	Solanum	tuberosum	Potato	v6.1	Soltu.DM.04G036750.1	MSLPKKISLFLQIFIFFVFSINANSDLETLLKLKESMVAPGTSALLDWNNNTNYPFSHCSFSGVTCNNNSHVISINITNVPLFGTIPPEIGLLLNLENLIIFGDNITGTLPLEMSQLSSIKHVNLSYNNFSGPFPREILLGLIKLESFDIYNNNFTGELPTEFVKLKKLETLHLGGNYFHGEIPEVYSHIVSLKWLGLEGNSLTGKIPKSLASLPNLEELRLGYYNSYEGGIPSEFGNISTLKLLDLGNCNLDGEVPPSLGNLKKLHTLFLQVNRLTGRIPSELSGLESLMSFDLSFNQLTGEIPESFVKLQNLTLINLFRNNLHGPIPPFIGDLPNLEVLQIWGNNFTLELPENLGRNGRFLFLDISINHFTGRIPPDLCKGGKLKTLILMENYFFGP…	Soltu.DM.02G027100.1	MRLLFLLLLVMHFTDFSAGKQPRLPEYQALLALKTAITDDPQLTLASWNISTSHCTWNGVTCDTHRHVTSLDISGFNLTGTLPPEVGNLRFLQNLSVAVNQFTGPIPVEISFIPNLGYLNLSNNIFGMEFPPQLTRLRNLQVLDLYNNNMTGELPLEVYQMTNLRHLHLGGNFFGGRIPPEYGRFPSLEYLAVSGNALVGEIPPEIGNITTLQQLYVGYYNTFTGGIPPAIGNLSQLLRFDAANCGLSGEIPPEIGKLQNLDTLFLQVNSLSGSLTPEIGYLKSLKSLDLSNNMFSGEIPPTFAELKNITLVNLFRNKLYGSIPEFIEDLPELEVLQLWENNFTGSIPQGLGTKSKLKNVDLSSNKLTGNLPPNMCSGNNLQTIITLGNFLFGPIPESL…	Soltu.DM.03G005050.1	MRFLLLFFLSLILHFHLLHFTTAKPPYVPEYRALLSLKTSITDDPQSALLSWNISTSHCTWRGVTCDRYRHVTSLDISGFNLTGTLTPEVGHLRFLLNLSVAVNQFSGPIPIELSFIPNLSYLNLSNNIFNLSFPPQLTHLRYLKVLDIYNNNMTGDLPVGVYNLTNLRHLHLGGNFFSGSIPPEYGRFPFLEYLAVSGNALVGMIPPEIGNITTLRELYIGYYNTFSGGLPAEIGNLSELIRLDAANCGLSGEIPPEIGKLQKLDTLFLQVNGLSGSVTPELGNLKSLKSLDLSNNMLSGEIPFTFTELKNLTLLNLFRNKLYGSIPEFIEDLPKLEVLQLWENNFTGSIPQGLGKNSKLTNVDISTNKLTGNLPPNMCSGNKLQTLITLGNFLFGPI…	Soltu.DM.01G023180.1	MATSNTSLFFFAYFLLVFLITPSQSRNVSLRRQAKTLVSLKQAFVVSSVPSTLSTWNMSNYMSICCWTGITCDDTKSVTTIDISNLNISGSLSPDIHELTRLRVLNISNNLLGGNLSWEYRKFNVLQVLDAYNNNFTGPLPLGVTQLLQLKYLNFGGNYFSGKIPLSYGSFNQLEFLSLAGNDLHGPIPRELGNVTSLRWLQLGYYNQFDEGIPPELGKLVNLVHLDLSSCNLTGSIPAELGNLNMLDTLFLQKNQLTGVFPPQLGNLTRLKSLDISVNELTGEIPVDLSGLKELTLLNLFINNLHGEIPGCIAELPKLEMLNLWRNNFTGSIPSKLGMNGKLVEIDLSSNRLTGLIPKSLCFGRNLKILILLDNFLFGPLPDDFGQCRTLSRVRMGQN…	Soltu.DM.01G042460.1	MLPLILVTLFTLVCTSISSSSSSISTDFHALLSLKKGFDFSNSVLSSWDSSNPSSVCSWMGIKCLQDRVVSINLSNMELYGSVSPAISRLDKLVELSIDGNNFTGEIKIENMRSLESLNISNNMFSGSLDWNYTSLANLEVLDAYNNNFSSFLPVGVVSLEKLKYLDLGGNYFYGRIPESYGDLIGLEYLQLAGNDLHGRIPRALGNLTNLKEIYLGYFNVFVGGIPKEFGKLENLVHMDISNCELDGPIPPELGNLKLLNTLFLHINLLSGPIPKELGNLTGLVNLDLSANALTGEIPFELINLQQLRLFNLFMNKLHGSIPDFIADYPDLKILGLWMNNFTGIIPEKLGQNEKLQELDLSSNKLTGTIPKHLCASKQLIILILLKNFLFGSIPEDLG…
3	Solanum	melongena	Eggplant	V4.1	SMEL4.1_04g023660.1.01	MSLPKKISLFLQIFIFFAFTINANSDLETLLKLKASMVAPGISGLLDWNNSSNDPFAHCSFSGVTCNNNSQVISINISNVPLFGTIPPEIGLLKNLEGLTIFGDNITGTLPLEMSQLSSVKYVNLSYNSFSGPFPGEILLGLIKLESFDIYNNNFTGELPTEFVKLKKLETLHLGGNYFHGEIPEVYSHIGSLKWLSLEGNSLSGKIPKSLALLPNLEELKLGYFNSYEGGIPSEFGSISTLKLLDLGNCNLEGEIPPSLGNLKKLHTLFLQMNRLTGHIPTELSGLESLMSFDVSINQLVGEIPESFVKLQNLTLINLFRNNLHGPIPPFVGDLPNLETVQIWGNNFTLELPENLGRNRRLLFLDVATNHFTGRIPPDLCKGGKLKTLIVMENYFFGS…	SMEL4.1_02g024600.1.01	MRLLLLLFLVLLMHFTVFSAGKQPRLPEYQALLALKTAITDDPQLTLASWNISTSHCTWNGVTCDTHRHVISLDISGFNLTGTLPPEVGNLRFLQNLSVAVNQFTGTIPVEISFIPNLGYLNLSNNIFGMEFPSQLTRLRNLKVLDLYNNNMTGDLPVEVYQMTNLRHLHLGGNFFGGRIPPEYGRFPSLEYLAVSGNALVGEIPPEIGNITTLQQLYVGYYNTFSGGIPPEIGNLSHLIRFDAANCGLSGEIPPEIGKLQNLDTLFLQVNSLAGSLTPEIGYLKSLKSLDLSNNLFSGEIPPTFAELKNITLLNLFRNKLYGSMPEFIGDLPELEVLQLWDNNFTGSIPQGLGTNGKLKNLDLSSNKLTGNLPPNMCTGNSLQTIITLGNFLFGPIPE…	SMEL4.1_03g004650.1.01	MPFLLLLLLSLLLHFSAAKPPYVLEYHALLSLKTAITDDPQSSLLSWNISTSHCTWKGVTCDRYRHVTSLDISGLNLAGTLPPEVGHLRFLLNLSVAVNQFSGPVPVELSFIPNLSYLNLSNNFFSSSFPPQLTHLRYLKVLDVYNNNMTGELPVGAYNLTNIRHLHLGGNFFGGTIPSEYGRLPFLEYLAVSGNALVGVIPPEIGNISTLRELYIGYYNTFSGGLPPEIGNLSELIRLDAANCGISGEIPPEIGKLQKLDTLFLQVNTLSGSITPELGNLRSLKSLDLSNNMLSGEIPLTFTELKNLTLLNLFRNKLYGSIPEFIAELPELEVLQLWENNITGSIPQGLGKNSKLTNLDISTNKLTGNLPPNMCTGNNLQTLITLGNFLFGPIPESLG…	SMEL4.1_01g025440.1.01	MAASNTSLFFFTYFLLLFLATPHVIASSRNRRQAKTLISLKQAFVASVPSTLSTWNMSNYMHLCSWTGITCDNTKSVTSIDISNLNISGSLSPNIHELTTLQILNISNNFLGGNLSWEYSKFNVLQVLDAYNNNFSGPLPLGVTQLVQLKYLNFGGNYFSGKIPSSYATFNQLEFLSLAGNDLRGPIPKELGNLTNLRWLKLGYYNQFEQGIPPELGKLINLVHLDLSSCNLTGPIPAELGNLHMLDTLFLQKNQLTGGFPPQLGNLTSLKSLDISINELTGEIPIDLSGLKELILLNLFINNLHGEIPACIAELPKLEKLNLWRNNFTGSIPSKLGMNGKLVEIDLSSNRLTGLIPKSLCFGRNLQILILLDNFLFGPLPDDFGQCHTLSRVRMGQNY…	SMEL4.1_01g000680.1.01	MKNIQENMLPLILVTLFTLVVTSSSSSSSSSSSSSSSISSDFQALLSLKQGFDFSNPALSSWDTSNPSSVCSWMGIKCLQGRIVSINLSNMELYGSVSPAISSLDKLVELSIDGNNFTGEIKIENMSSLQSLNISNNMFSGNLDWNYTSLANLEILDAYNNNFSSFLPVGVASLKKLKYLDLGGNYFYGRIPESYGDLIGLEYLQLAGNDLHGRIPRALGNLTNLKEIYLGYYNVFVGGIPKEFGKLENLVHMDISNCELDGPIPPELGNLKLLNTLFLHINLLSGPIPKELGNLTGLVNLDLSANALTGEIPFELINLQQLSLFNLFMNKLHGSIPDFIADYPELKVLGLWMNNFTGTIPEKLGQNEKLQELDLSSNKLTSTIPKDLCASKQLRILIL…
4	Capsicum	annuum	Pepper	CannuumCM334-V1.55	CA04g21950	MSLPMKISFLLLPIFFFFAFTINAYSDLNTLLKLKESLVAPRSSGLVDWTNNTENNDPFAYCTFTGVTCNNNSRVISLNITNVPLFGTIPPEIGLLDNLESLMIFGDNVTGTLPLEMSQLSSIKYVNLSYNNFSGPFPSEILLGLVNLESFDIYNNNFTGELPTEFVKLKKLENLHLGGNYFHGEIPEVYSHIESLKWLGLEGNSLTGKIPKILALLPNLEILKLGYFNSYEGGIPPEFGNISTLKLLDLGSCNLDGEIPPSLANLKKLHSLFLQMNRLTGRIPSELSGLYSLMSFDVSINQLVGEIPESFVKLQNLTLINVFRNNLHGPIPSFVGDLPNLETLQIWGNNFTLELPENLGRNGRMLFLDVTANHLTGRIPPDLCKGGRLKTLILMENYF…	CA02g24570	MRLLLLLFLVLLMHFTAGKQLRLPEYRALLALKTAITDDPQLTLASWNISTSHCTWNGVTCDNHRHVTSLDISSFNLTGALPPEVGNLRFLQNLSVAVNQFSGPIPVEISFIPNLGYLNLSNNNFGMEFPLQLTRLRNLKVLDLYNNNMTGELPVEVYQMTNLRHLHLGGNYFGGSIPPEYGRFPALEYLAVSGNELVGEIPPEIGNISTLQQLYVGYYNNFSGGIPPEIGNLTGLQRFDAANCGLSGVIPPEIGKLQNLDTLFLQVNSLAGSLTLEIGYLKSLKSLDLSNNMFSGEIPPTFAELKNVTLVNLFRNKLYGSIPEFIGELPELEVLQLWENNFTGSIPQGLGTNSKLKNLDLSSNKLTGNLPPNMCTGNNLQTIITLGNFLFGPIPESLG…	not determined	not determined	CA01g25290	MAASSTSFFFFTYFLLMLLVSPHVITSCQSHNLLLKRQAKTLVSLKQAFVDYVSSTLSTWNISNYMFLCSWTGITCDITKSVTSIDISNLNISGSLSPNIHQLTRLQILNISNNLLGGNLSLEFPRLNVLQVLDAYNNNFSGLLPLGVTQLLQLKHLNLGGNYFSGEIPLSYGTLNQLEFLSLAGNDLHGPIPRELGNLTNLRWLQLGYFNQFDEGIPPELGKLVNLVHLDLSSCNLMGPIPAELGNLNMLDTLFLQKNQLTGVLPPQLGNLTSLKSLDISVNELIGEIPIDFAGLRELILLNLFINNLHGEIPQCIAELPKLEMLNLWRNNFTGSIPSKLGMNGKLVEIDLSTNRLTGLIPKSLCLGRNLKILILLDNFLFGPLPDDFGQCHTLSRVR…	CA08g15290	MKNFQENMLPLIIVTLLTLVGTSISSSSSFSVSTDFHALVSLKQGFDFSNPALSSWDTSNPGSVCSWVGIKCSHGRVISINLSNMDLYGSVSPAISSLDKLVELSIDGNNFTGEIKIENMSSLQSLNISNNMFSGNLYWNYSSFANLETLDAYNNNFSSFLPVGVVSLEKLKYLDLGGNYFYGRIPESYGDLIGLEYLSLAGNDLHGRIPRALGNLTNLKEIYLGYYNVFVGGIPKEFGKLENLVHMDISSCELDGPIPPELGNLKLLNTLYLHINLLSGPIPRELGNLTGLVNLDLSANALTGEIPFELINLQQLRLFNLFMNKLHGSIPDFIADYPELKILGLWRNNFTGIVPEMLGQNEKLQELDLSSNKLTGTIPKDLCASKQLRILILLKNFLF…
5	Physalis	grisea	Groundcherry	Phygri1.3.2	Phygri11g017850	MLFSEKISFLLQIFFFFAFTINASSDLETLLKLKESLVAPESSGLLDWNNSKTNDPSAHCSFSGVTCNNISRVIALDIMNVPLFGTIPPEIGLLDNLESLNLFGDNITGTLPLEMSQLASVKYVNLSYNNFSGPFPREILLGLINLEAFDIYNNNFTGELPTEFIKLKKLHTLHLGGNYFHGEIPEAYSHIESLRWLGLEGNSLTGKIPKSLALLPNLEELRLGYYNSYEGGIPPEFGSISTLKYLDLGSCNLDGEIPPSLGNLKKMHTLFLQVNRLTGRIPSELSGLESLMSFDVSINQLVGEIPESFVKLQNLTLINVFRNNLHGPIPPFIGDLPNLETLQIWGNNFTLELPENLGRNGKLLYLDVSVNHFTGRIPPDLCKGGRLKTLILMENYFFG…	Phygri02g010050	MRLLLLLILVLLMHFTAGKQLRLPEYQALLALKTAITDDPQLTLASWNISTSHCSWKGVTCDRLRHVTSLDISAFNLTGTLPPEVGNLRFLQNLSVAVNQFNGPIPVEISLIPNLRYLNLSNNNFGMGFPSQLTRLRNLEVLDLYNNNMTGVLPVEVYQMTNLRHLHLGGNFFSGRIPPEYGRFPSLEYLAVSGNELVGEIPPEIGNITTLQQLYVGYYNTFSGGIPPEIGNLSQLLRFDAANCGISGEIPPEIGKLQNLDTLFLQVNSLAGSLTPEIGYLRSLKSLDLSNNMFTGEIPPTFAELKNMTLLNLFRNKLHGSIPEFIGELPELEVLQLWENNFTGSIPQGLGTNSKLKTLDLSSNKLTGNLPPNMCTGNNLQTIITLGNFLFGPIPESLG…	Phygri04g015900	MHFLLLMFSLIPHFHFTTSNPPSIPEHQALLSLKNSITNDPNSSLLSWNISTHHHCTWKGITCNHHHHVTSLDISSLNLTGTLSPQLSHLPYLLNLSLASNQFSGPIPFQLSLIPNLNYLNLSNNFFSSTFPKQLTQLKNLKVLDLYNNNLTGELPVGVSNMSSLKHLHLGGNYFSGRIPGEYGRLSLLEYLAVSGNAISGEIPAEIGNITSLRELYIGYYNTFSGGLPPEIENLSELNRLDAANCGLSGEIPPEIGKLQKLDTLFLQVNGLSGVVTMELGNLKRLKSLDLSNNMLTGEIPLTLRNLKNLTLLNLFRNKLHGSVPEFIQEMPELEVLQLWENNFTGSIPMGLGKNSKLKTVDISTNKLTGILPPNMCAGNNLQTLITLGNFLFGPIPES…	Phygri08g029660	MAASGTRLFFFTSFLLVFLASPHVITSFQSRNLSLRRQAKTLISLKQAFVASVPSTLSSWNMSNYMYLCSWNGITCDNTKSVTSIDISNLNISGSLSPNIHELTRLQILNISNNLLGGNLSWEFPRFSVLQVLDAYNNNFSGPLPLGVTQLLQLKHLNLGGNYFSGEIPLSYGTLNQLEFLSLAGNDLRGPIPRELGNLTNLRWLQLGYFNQFDEGIPPELGKLANLVHLDLSSCNLTGPIPAELGNLNMLDTLFLQKNQLTGVFPPELGNLTSLKSLDISVNALTGEIPIDLSGLKELMLLNLFINNLHGEIPQCIAELPKLETLNLWRNNFTGSIPSKLGMNGKLVEIDLSSNKLTGLIPKSLCLGRNLKILILLNNFLFGPLPDDFGQCHTLSRVR…	Phygri08g009250	MKHFQENMLPLILVTLFTLVGTSISSSSSFISADFHALVSLKQGFDFSNPALSSWDTSSPSSVCSWVGIKCFQGRVVSLNISNMDLYGSVSPAISSLDKLVELSLDGNNFTGEINIENMSSLQSLNISNNMFSGSLDWNYTSLANLEILDAYNNNFSSFLPVGVGKLEKLKYLDLGGNYFYGRIPESYGDLIGLEYLSLAGNDLHGRIPRALGNLTNLKEIYLGYFNVFVGGIPKEFGKLENLVHMDISSCELDGPIPPELGNLKLLHTLFLHINLLSGSIPRELGNLTGLVNLDLSANALTGEIPFELINLQQLSLFNLFMNKLHGSIPDFIADYPELKVLGLWMNNFTGIIPEKLGQNEKLQELDLSSNKLTGTIPKDLCASKQLRILILLKNFLFG…
6	Nicotiana	benthamiana	Nicotiana	V1.0.1	Niben101Scf09924g01002.1	MSTASFLLLFQIFIFFAFSINANSDLETLLKLKESIVGTSSSGLNDWKNITTNSSTFPFVNYCSFSGITCNNDLRVISLNISNVPLFGTIPPEIGFLDKLENLIMFGDNLTGTLPLEISKLSSIKYVNLSNNSFSGAFPGEILLGLIELESFDIYNNNFTGELPTEFVKLKKLKTLHLGGNYFHGEIPEAYSHIESLVWLGLEGNSLTGKIPKSLALLPNLEELRLGYFNSYEGGIPTEFGSISTLKLLDLANCNLDGEIPPSLGNLKKLHSLFLHANRLTGHIPSELSGLESLMSLDLSINQLTGEIPESFVNLQNLTLINFFKNNLHGPIPPFIGDLPNLEVLQIWGNNFTLELPENLGLNGRLLKLDVTGNHFTGRIPPDLCKSGKLKTLILMENY…	Niben101Scf02417g06008.1	MTGDLPVDVYQMTNLRHLHLGGNFFGGRIPPEYGRFQFLEYLAVSGNELVGEIPPEIGNITTLHELYVGYYNTFSGGIPPEIGNLSQLVRFDAANCGLSGEIPAEIGKLQNLDTLFLQLHGSIPDFIGDLPELEVLQLWENNFTGSIPQGLGTNSKLKNLDLSSNKLTGNLPPNMCAGKNLQTIITLGNFLFGPIPESLGRCESLSRIRMGENYLNGSIPKGLLSLPQLSQVELQNNLLTGTFPETKSISTSLGQISLSNNHLTGPLPTSIGNFAGVQKLLLDGNKFSGRIPAEIGKLQQLSKIDFSHNDFSGPIVPEISKCKLLTYVDLSRNQLSGEIPTEITGMRILNYLNLSRNHLVGSIPAPISSMQSLTSVDFSYNNFSGLVPGTGQFSYFNYT…	Niben101Scf02740g12007.1	MHFLLFLLLLFNSSSAAKPHFLPEYRSLLSLKTAITDDPQSALISWNSSTSHCIWKGVTCDKYRHVTSLNISNLNLTGTLPPEIGQLRHLVNLSVAVNQFSGPIPVDLSLISNLRYLNLSNNIFNNSFPQQLTQLINLEVLDIYNNNLTGELPVGVHNLTNLYHLHLGGNFFTGRIPPEFGKFPFLKYLAVSGNELAGEIPPEIGNITTLKELYVGYYNAFSGGLPAAIGNLSELVRLDAANCRLSGEIPAEIGKLKKLDTLFLQVNSLSGSLIPEIGYLKSLKSLDLSNNLLFGEIPLTLSKLENLTLLNLFRNKLYGSIPEFIQELPKLEVLQLWENNFTGSIPTGLGQNSKIKTLDISTNKLTGNLPPNMCSGNNLETLITLGNFLFGPIPESLGQ…	Niben101Scf09708g00005.1	MAASATILFFFTYFLLVFLTFADVIASFQPHNLSLRRQAKILVSLKQDFVASIPSTLSSWNMSNYMYLCSWNGITCDDTKSVTSIDISNLNISGSLSPNIQVLTTLQVLNISNNMFSGNLSWEIPRLKALQVLDAYNNNFSGSLPLAVTQLLQLKHLDFGGNYFSGKIPLSYGTFNQLEFLSVAGNDLRGPIPRELGNLTNLRWLQLGYFNQFDGGIPPELGKLVNLVHLDLSSCNLDGSIPAELGNLNMLDTLFLQKNQLTGMIPPELGNLTSLKSLDLSINELTGAIPIEFSVLKKLTLLNLFINNFRGEIPQCIAELPELEVLNLWRNNFTGFIPSKLGMNGKLAEIDLSSNRLTGLIPESLCLGRNLRILILLNNFLFGPLPDDFGQCHSLSRVR…	Niben101Scf04197g01023.1	MKKFQENMLPLIHIVTLFTLLGTSFSSSSDFLALVSLKQGFELSNPALSSWDTSNPSSVCSWAGIKCSQGRVISINLSNMDLYGSVSPAISSLDKLVDLSIDGNNFTGEIKIDNMSSLQSVNISNNIFSGNLYWNYSSLSNLEILDAYNNNFSSFLPVGVVNLKKLKYLDLGGNYFYGRIPESYGDLIELEYLSLAGNDLHGRIPRELGNLTNLKEIFLGYFNVFVGGIPKEFGKLENLVHMDISSCELDGPIPPELGNLKLLNTLFLHINLLSGQIPKELGNLTGLVNLDLSANALTGEIPFELINLQQLRLFNLFMNKLHGSIPDFIADFPELKILGLWMNNFTGIIPEKLGQNGMLQELDLSSNKLTGTIPKDLCASKQLRILILLKNFLFGPIPE…
							Niben101Scf04253g03010.1	MRLLLLLFLVLLMHFTHFTAGRQPRIPEYQALLALKTAITDDPKLALASWNISTSHCTWNGVTCDRYRHVTSLDISDFNVTGTLPPEVGNLRFLQNLSVALNQFSGPIPVEISFIPNLHYLNLSNNIFSLGFPPQLTRLRNLKVLDLYNNNMTGDLPVDVYQMTNLRHLHLGGNFFGGRIPPEYGRFQFLEYLAVSGNELVGEIPPEIGNVTTLHELYVGYYNTFSGGIPPEIGNLSQLVRFDAANCGLSGEIPAEIGKLQNLDTLFLQLHGSIPEFIGDLPELEVLQLWENNFTGSIPQGLGTNSKLKNLDLSSNKLTGNLPPNMCAGKNLQTIITLGNFLFGPIPESLGQCESLSRIRMGENYLNGSIPKGLLSLPQLSQVELQNNLLTGIFPETKS…	Niben101Scf00904g03002.1	MHFLLLLLILHFNSSAAAKPHFLPEYRVLLSLRTAITDDPQSSLISWNISTSHCTWKGVTCDKYRHVTSLNISNLNLTGTLPPEIGQLRHLVNLSIAVNQFSGPIPVDLSLISNLRYLNLSNNIFNNSFPQQLTQLINLEVLDIYNNNLTGELPVGVHNLTNLYHLHLGGNFFTGHISPEFGKFPFLKYLAVSGNELAGEIPPEIGNITTLKELYVGYYNAFSGGIPPEIGNLSELVRFDAANCGLSGEIPPEIGKLKKLDTLFLQVNSLSGSLIPEIGYLESLKSLDLSNNLLSGEIPVTLSELKNLTLLNLFRNKLYGSIPEFIQELPKLEVLQLWENNFTGSIPMGLGKNSKLKTLDISTNKLTGNLPPNMCRGNNLETLITLGNFLFGPIPESLG…	Niben101Scf14837g01005.1	MAASATILFFFTYFLLVLLTSSQPHNLSLRRQAKILVSLKQDFVASIPSSLSSWNMSNYMYLCSWTGITCDDAKSLTSIDISNLNISGSLSPNIHELTTLQILNISNNLFSGNLSWEIPRLKALQVLDAYNNNFSGPLPLAVTQLLQLKHLDFGGNYFSGQIPVSYGTFNQLEFLSVAGNDLRGPIPRELGNLTNLRWLQLGYFNQFDKGIPPELGKLVNLVHLDLSSCNLDGSIPAELGILKMLDTLFLQKNQLTGMIPPELGNLTRLKSLDLSINELTGAIPIEFSGLKKLTLLNLFINDLRGGIPQCIAELPELEVLNLWRNNFTGFIPSKLGIKQFKLSWLRQQMGLVSQEPILFNETIRDNIAYSRQGNATEEEIIQAAKSDPGNRSIPTGFLY…	Niben101Scf01711g01005.1	MVPLIHIVTFFTILGTSFSSSSDFLALVSLKQGFELSNPSLSSWDTSNPSSVCSWEGIKCSQGRVVSINLSNMDLYGSVSPAISSLDKLVELSIDGNNFTGEIKIDNMSSLQSVNISNNIFSGNLDWNYSSLSNLEILDAYNNNFSSFLPLGVVNLKKLKYLDLGGNYFYGRIPESYGDLSELEYLSLAGNDLHGRIPKELGNLTSLKEIYLGYFNVFVGQIPKELGNLTGLVNLDLSANALTGEIPFELINLQQLRLFNLFMNKLYGSIPDFIADFPELKILGLWMNNFTGVIPEKLGQNGMLQELDLSSNKLTGTIPKDLCASKQLRILILLKNFLFGPIPEDLGTCSSLVRVRLGQNYLNGSIPNGFIYMPELNLVELHNNYLSGTLSENENISSK…
7	Petunia	inflata	Petunia	v 1.0.1	Peinf101Scf00070g09009	MSLPKMFTACLLLVQTFIFFSYTINANNDLETLMKLKESMVGPESSGLKDWNNTNYCSFSGVTCNNVSRVISLNISNVPLFGTIPPEIGYLDKLVNLTIFGDNLTGTLPLEMSKLVNVKYINLSYNGFSGPFPREILLGLIELETFDVYNNNFTGELPTEFVKLKKLKTLHLGGNYFHGEIPEAYSYIESLKWLGLDGNSLTGKIPKSLALLPNLEELRLGYYNSYEGGIPPEFGSISTLKLLDLGSCNLDGEIPASLGNLKKLHSLFLQMNRLTGYIPPELSGLESLMSFDLSINQLIGEIPESFVKLKKFTLINLFRNNLHGPIPPFIGDLPNLEVLQIWDNNFTLQLPENLGRNGRLKLLDVATNHFTGRIPSDLCKGGKLKTLILMENYFFGPIP…	Peinf101Scf00578g00008	MRLFLLLFLILVHFISFSTGKPPRKTEYQSLLSLKTAITDDPQQTLSSWNISTSHCTWKGVTCDAHRHVTSLDISNFNLTGTLPPEIGNLRFLQNLSVAANQFSGPVPVEISLIINLRYLNLSNNIFNGDFPSNLTRLSNLRTFDLYNNNMTGELPVNINNMFNLRHLHLGGNFFSGSIPPQYGTFPYLEYLAVSGNELNGKIPAEIGNISSLKELYLGYYNTFSGGIPPEIGNLSNLVRLDAANCGLSGEIPQEIGKLQNLDTLFLQVNSLSGGLTQEIGYLKSLKSLDLSNNMLSGEIPVSFSELKNLTLLNLFRNKLHGSIPDFIGELPELEVLQLWENNFTGSIPVKLGLNSKLKNLDLSSNKLTGNLPPNMCSGNNLQTVITLGNFLFGPIPES…	not determined	not determined	Peinf101Scf00504g15012	MAASLFFFTCFLLVFLSSPHVITSSSKSYNSNLSLRRQAKILITLKQEFVDPSTLSSWNMSNYMYLCSWTGITCDNTTRSVITSIDISNLNISGSLSPNIHEFTRLQILNISNNLFSGGLSSWEFLPRLNVSLQVLDAYNNNFSGPLPLGVTQLVQLKHLDFGGNYFSGKIPLSYGSFSDQLEFLSLAGNDLHGPIPRELGNLTNLRWLQLGYFNQFDGGIPAELGKLVNLVHLDLSSCNLKGPIPVELGNLNMLDTLFLQKNQLTDKIPPRLGNLTSLKSLDISVNELTGEIPIDFSGLKELALLNLFLNNLHGEIPQCIAELPKLQVLNLWRNNFTGYMPSELGMNGKLVEIDLSSNRLTGLIPKSLCLGRNLKILILLDNFLFGPLPDDLGQCHTL…	Peinf101Scf02714g01043	MVPLIVVTLFTLVVTSISSSSSFPTSSSDFHALVSLKQGFDFSNPALSSWDASNPSSVCSWYGIKCSEGRVVSISLSNMDLYGSVSPAISSLDKLVELSIDGNNFTGEIKIENMSSLQSLNISNNMFSGNLDWNYSSLANLEKLDVYNNNFSSFLPLGVGNLKKLKYLDLGGNYFYGRIPESYGELTELEYLSLAGNDLHGRIPKVLGNLTNLKEIYLGYFNVFVGGIPKEFGKLENLVHMDISSCELDGPIPPELGNLKLLNTLFLHINLLSGPIPKELGNLTGLVNLDLSANALTGEIPFELINLQQLRLFNLFMNKLHGSIPDYIADFPELKVLGLWMNNFTGIIPEKLGQNGKLQELDLSSNKLTGTIPRDLCASKQLRILILLKNFLFGPIPED…
8	Petunia	axillaris	Petunia	v 1.6.2	Peaxi162Scf00553g00620	MSLPKMFTACLLLVQTFIFFSYTINANNDLETLMKLKESMVGPESSGLKDWNNTNYCSFSGVTCNNVSRVISLNISNVPLFGTIPPEIGYLDKLVNLTIFGDNLTGTLPLEMSKLVNVKYINLSYNGFSGPFPREILLGLIELETFDVYNNNFTGELPTEFVKLKKLKTLHLGGNYFHGEIPEAYSYIESLKWLGLDGNSLTGKIPKSLALLPNLEELRLGYYNSYEGGIPPEFGSITTLKLLDLGSCNLDGEIPASLGNLKKLHSLFLQMNRLTGYIPPELSGLESLMSFDLSINQLIGEIPESFVKLKKFTLINLFRNNLHGPIPPFIGDLPNLEVLQIWDNNFTLQLPENLGRNGRLKLLDVATNHFTGRIPSDLCKGGKLKTLILMENYFFGSIP…	Peaxi162Scf00096g01311	MRLFLLLFLILVHFISFSTGKPPRKTEYQSLLSLKTAITDDPQQTLSSWNISTSHCTWKGVTCDARRHVTSLDISNFNLTGTLPPEIGNLRFLQNLSVAANQFSGPVPVEISLIINLRYLNLSNNIFNGDFPSNLTRLSNLRTFDLYNNNMTGELPVNINNMFNLRHLHLGGNFFSGSIPPQYGTFPYLEYLAVSGNELNGKIPAEIGNISSLKELYLGYYNTFSGGIPPEIGNLSNLVRLDAANCGLSGEIPQEIGKLQNLDTLFLQVNSLSGGLTQEIGYLKSLKSLDLSNNMLSGEIPVSFSELKNLTLLNLFRNKLHGSIPDFVGELPELEVLQLWENNFTGSIPVKLGLNSKLKNLDLSSNKLTGNLPPNMCSGNNLQTVITLGNFLFGPIPES…	not determined	not determined	Peaxi162Scf00736g00045	MAASLFFFTCFLLVFLSSPHVITCTSKSHNSNLSLRRQAKILITLKQEFVDPSTLSSWNLSNYMYLCSWTGITCDNTTKSVITSIDISNLNISGSLSPNIHELTRLQILNISNNLFSGGLSSWEFLPRLNVSLQVLDAYNNNFSGPLPLGVTQLVQLKHLDFGGNYFSGKIPLSYGRFSDQLEFLSLAGNDLHGPIPRELGNLTNLRWLQLGYFNQFEGGIPAELGKLVNLVHLDLSSCNLKGPIPVELGNLNMLDTLFLQKNQLTDKIPPQLGNLTSLKSLDLSVNELTGEIPIDFSGLKELALLNLFLNNLHGEIPQCIAELPKLQVLNLWRNNFTGYMPSEVGMNGKLVEIDLSSNRLTGLIPKSLCLGRNLKILILLDNFLFGPLPDDLGQCHTL…	Peaxi162Scf00011g01324	MVPLIVVTLFTLVGTSISSSSSLPTSSSDFHALVSLKQSFGFSNPALSSWDTSNPSSVCSWFGIKCSEGRVVSISLSNMDLYGSVSPAISSLDKLVELSIDGNNFTGEIKIENMSSLQSLNISNNMFSGNLDWNYTSLANLEKLDVYNNNFSSFLPLGVGNLKKLKYLDLGGNYFYGRIPESYGDLAELEYLSLAGNDLHGRIPKVLGNLTNLKEIYLGYFNVFVGGIPKEFGKLENLVHMDISSCELDGPIPPELGNLKLLNTLFLHINLLSGPIPKELGNLTGLVNLDLSANALTGEIPFELINLQQLRLFNLFMNKLHGSIPDYIADFPELKVLGLWMNNFTVELHNNYLSGTLSENGNISSKPAKLGQLNLSNNQLSGSLPYSLSNFSSLQILLL…
9	Arabidopsis	thaliana	Thale cress	Arabidopsis thaliana Araport11	AT1G75820	MAMRLLKTHLLFLHLYLFFSPCFAYTDMEVLLNLKSSMIGPKGHGLHDWIHSSSPDAHCSFSGVSCDDDARVISLNVSFTPLFGTISPEIGMLTHLVNLTLAANNFTGELPLEMKSLTSLKVLNISNNGNLTGTFPGEILKAMVDLEVLDTYNNNFNGKLPPEMSELKKLKYLSFGGNFFSGEIPESYGDIQSLEYLGLNGAGLSGKSPAFLSRLKNLREMYIGYYNSYTGGVPPEFGGLTKLEILDMASCTLTGEIPTSLSNLKHLHTLFLHINNLTGHIPPELSGLVSLKSLDLSINQLTGEIPQSFINLGNITLINLFRNNLYGQIPEAIGELPKLEVFEVWENNFTLQLPANLGRNGNLIKLDVSDNHLTGLIPKDLCRGEKLEMLILSNNFFFG…	AT5G65700	MKLFLLLLFLLHISHTFTASRPISEFRALLSLKTSLTGAGDDKNSPLSSWKVSTSFCTWIGVTCDVSRRHVTSLDLSGLNLSGTLSPDVSHLRLLQNLSLAENLISGPIPPEISSLSGLRHLNLSNNVFNGSFPDEISSGLVNLRVLDVYNNNLTGDLPVSVTNLTQLRHLHLGGNYFAGKIPPSYGSWPVIEYLAVSGNELVGKIPPEIGNLTTLRELYIGYYNAFEDGLPPEIGNLSELVRFDGANCGLTGEIPPEIGKLQKLDTLFLQVNVFSGPLTWELGTLSSLKSMDLSNNMFTGEIPASFAELKNLTLLNLFRNKLHGEIPEFIGDLPELEVLQLWENNFTGSIPQKLGENGKLNLVDLSSNKLTGTLPPNMCSGNKLETLITLGNFLFGSI…	AT3G49670	MKLLLLLLLLLLLHISHSFTVAKPITELHALLSLKSSFTIDEHSPLLTSWNLSTTFCSWTGVTCDVSLRHVTSLDLSGLNLSGTLSSDVAHLPLLQNLSLAANQISGPIPPQISNLYELRHLNLSNNVFNGSFPDELSSGLVNLRVLDLYNNNLTGDLPVSLTNLTQLRHLHLGGNYFSGKIPATYGTWPVLEYLAVSGNELTGKIPPEIGNLTTLRELYIGYYNAFENGLPPEIGNLSELVRFDAANCGLTGEIPPEIGKLQKLDTLFLQVNAFTGTITQELGLISSLKSMDLSNNMFTGEIPTSFSQLKNLTLLNLFRNKLYGAIPEFIGEMPELEVLQLWENNFTGSIPQKLGENGRLVILDLSSNKLTGTLPPNMCSGNRLMTLITLGNFLFGSI…	AT4G20270	MADKIFTFFLILSSISPLLCSSLISPLNLSLIRQANVLISLKQSFDSYDPSLDSWNIPNFNSLCSWTGVSCDNLNQSITRLDLSNLNISGTISPEISRLSPSLVFLDISSNSFSGELPKEIYELSGLEVLNISSNVFEGELETRGFSQMTQLVTLDAYDNSFNGSLPLSLTTLTRLEHLDLGGNYFDGEIPRSYGSFLSLKFLSLSGNDLRGRIPNELANITTLVQLYLGYYNDYRGGIPADFGRLINLVHLDLANCSLKGSIPAELGNLKNLEVLFLQTNELTGSVPRELGNMTSLKTLDLSNNFLEGEIPLELSGLQKLQLFNLFFNRLHGEIPEFVSELPDLQILKLWHNNFTGKIPSKLGSNGNLIEIDLSTNKLTGLIPESLCFGRRLKILILF…	not determined	not determined

## Sheet: Supplementary Table S2
Supplementary Data Table S2. Normalized counts from RNA-seq and relative expression from qPCR
For Figure 1c				For Figure 2e				For Figure 6g				For Figure 6h				For Figure S1a				For Figure S1b				For Figure S2e
Normalized counts	Tissue	Gene		Normalized counts	Gene	Genotype		Normalized counts	Tissue	Gene		Relative expression	Gene	Genotype		Normalized counts	Tissue	Gene		Normalized counts	Tissue	Gene		Relative expression	Gene	Genotype
1596.05	Middle vegetative meristem	SlCLV1		533.824	SlBAM1	WT		1973.61	Vegetative meristem	PgCLV1		1.48539	PgBAM1	WT		28.93	Flower	SlCLV1		3.85	Unopened flower bud	SlCLV1		0.00611935	SlCLV1	WT
6817.01		SlBAM1		524.876		WT		1844.51				1.37978		WT		118.31		SlBAM1		24.97		SlBAM1		0.00977536		WT
1110.35		SlBAM2		471.779		WT		1980.18				0.680126		WT		62.77		SlBAM2		4.47		SlBAM2		0.0152891		WT
220.391		SlBAM3		496.415		WT		7747.45		PgBAM1		1.06163		WT		33.6		SlBAM3		3.35		SlBAM3		0.0136832		WT
151.545		SlBAM4		423.613		slclv1		8815.16				1.32478		WT		45.09		SlBAM4		5.17		SlBAM4		0.0084373		WT
1392.45	Late vegetative meristem	SlCLV1		444.036		slclv1		9241.18				0.864209		WT		33.35	Stem	SlCLV1		8.28	Fully opened flower	SlCLV1		0.0130568		WT
7088.71		SlBAM1		592.735		slclv1		1597.73		PgBAM2		0.331714		WT		105.76		SlBAM1		50.65		SlBAM1		0.0215062		WT
1076.37		SlBAM2		569.771		slclv1		1798.45				0.872366		WT		43.69		SlBAM2		4.33		SlBAM2		0.0163284		WT
120.84		SlBAM3		183.095	SlBAM2	WT		1762.05				1.36273		pgclv1		8.44		SlBAM3		2.52		SlBAM3		0.00822231		slbam1
103.497		SlBAM4		186.733		WT		1008.24		PgBAM3		1.65329		pgclv1		34.27		SlBAM4		8.59		SlBAM4		0.00838428		slbam1
1090.75	Transition meristem	SlCLV1		177.899		WT		1184.17				2.17649		pgclv1		47.57	Leaf	SlCLV1		5.74	Leaf	SlCLV1		0.0127455		slbam1
6220.96		SlBAM1		173.815		WT		1012.22				1.07458		pgclv1		53.53		SlBAM1		24.79		SlBAM1		0.01042		slbam1
1034.46		SlBAM2		200.342		slclv1		708.201		PgBAM4		0.888631		pgclv1		12.57		SlBAM2		3.15		SlBAM2		0.00971129		slbam1
95.9669		SlBAM3		206.983		slclv1		654.276				1.2779		pgclv1		6.65		SlBAM3		2.23		SlBAM3		0.00840996		slbam1
70.7689		SlBAM4		228.445		slclv1		481.217				0.847181		pgclv1		13.48		SlBAM4		1.98		SlBAM4		0.0101126		slbam1
1985.52	Floral meristem	SlCLV1		208.442		slclv1						0.564229		pgclv1		21.62	Vegetative meristem	SlCLV1		30.28	Root	SlCLV1		0.0103535		slbam1
5570.76		SlBAM1		8.15453	SlBAM3	WT						0.600443	PgBAM2	WT		82.15		SlBAM1		61.86		SlBAM1		0.00482607		slbam2
903.694		SlBAM2		6.91101		WT						1.97202		WT		22.31		SlBAM2		17.1		SlBAM2		0.00771388		slbam2
94.504		SlBAM3		4.866		WT						0.486702		WT		18.69		SlBAM3		11.67		SlBAM3		0.0150442		slbam2
35.7499		SlBAM4		5.70242		WT						1.45291		WT		26.12		SlBAM4		14.17		SlBAM4		0.00785161		slbam2
1095.58	Sympodial inflorescence meristem	SlCLV1		4.26073		slclv1						0.147787		WT		34.91	Seedling shoot	SlCLV1		1.63	Fruit (1 cm)	SlCLV1		0.0143423		slbam2
6395.3		SlBAM1		4.9585		slclv1						1.70624		WT		75.45		SlBAM1		61.85		SlBAM1		0.020376		slbam2
1135.61		SlBAM2		2.87692		slclv1						0.424646		WT		15.5		SlBAM2		14.13		SlBAM2		0.0118063		slbam3
138.421		SlBAM3		0.714191		slclv1						1.20925		WT		13.37		SlBAM3		3.77		SlBAM3		0.00731753		slbam3
95.2809		SlBAM4		5.47882	SlBAM4	WT						1.98115		pgclv1		29.87		SlBAM4		3.84		SlBAM4		0.00858308		slbam3
1711.83	Sympodial shoot meristem	SlCLV1		6.68516		WT						0.641794		pgclv1		42.72	Seedling root	SlCLV1		2.76	Fruit (2 cm)	SlCLV1		0.0157948		slbam3
7989.09		SlBAM1		4.95529		WT						1.40796		pgclv1		59.34		SlBAM1		150.91		SlBAM1		0.0120075		slbam3
1220.33		SlBAM2		4.57064		WT						0.39506		pgclv1		25.6		SlBAM2		20.78		SlBAM2		0.0140687		slbam3
208.332		SlBAM3		2.76728		slclv1						2.0452		pgclv1		9.8		SlBAM3		3.65		SlBAM3		0.0150231		slbam4
161.474		SlBAM4		3.63926		slclv1						0.234278		pgclv1		22.57		SlBAM4		4.73		SlBAM4		0.012206		slbam4
1200.23	Root	SlCLV1		2.20264		slclv1						1.69045		pgclv1		17.73	Developing fruit	SlCLV1		2.55	Fruit (3 cm)	SlCLV1		0.00735718		slbam4
2878.87		SlBAM1		1.02027		slclv1						0.155125		pgclv1		126.38		SlBAM1		251.22		SlBAM1		0.0165719		slbam4
231.513		SlBAM2		191.037	SlCLV1	WT						1.46853	PgBAM3	WT		39.23		SlBAM2		12.01		SlBAM2		0.0165248		slbam4
481.211		SlBAM3		189.308		WT						1.00594		WT		13.72		SlBAM3		3.8		SlBAM3		0.0144313		slbam4
651.873		SlBAM4		137.052		WT						0.770217		WT		27.11		SlBAM4		4.92		SlBAM4		0.0107216		slbam4
376.589	Leaf (Fourth)	SlCLV1		126.542		WT						1.66249		WT		3.69	Mature fruit	SlCLV1		3.67	Mature green fruit	SlCLV1		0.0235707		slbam4
1888.72		SlBAM1		137.09		slclv1						1.04416		WT		184.79		SlBAM1		215.75		SlBAM1		0.00741451		slclv1 slbam1
404.925		SlBAM2		153.122		slclv1						0.633185		WT		0.41		SlBAM2		1.15		SlBAM2		0.0120163		slclv1 slbam1
689.509		SlBAM3		152.117		slclv1						0.459882		WT		0.42		SlBAM3		1.86		SlBAM3		0.00610192		slclv1 slbam1
1167.55		SlBAM4		170.028		slclv1						0.955596		WT		2.03		SlBAM4		2.34		SlBAM4		0.011943		slclv1 slbam1
143.438	Flower bud	SlCLV1		115.48	SlCIK1	WT						0.994339		pgclv1						5.73	Breaker fruit	SlCLV1		0.0117599		slclv1 slbam1
1139.63		SlBAM1		109.808		WT						1.2126		pgclv1						258.99		SlBAM1		0.0185126		slclv1 slbam1
64.7589		SlBAM2		103.927		WT						0.830783		pgclv1						0.03		SlBAM2		0.0119394		slclv1 slbam1
132.544		SlBAM3		111.959		WT						0.605262		pgclv1						0.57		SlBAM3		0.0152095		slclv1 slbam1
234.221		SlBAM4		99.4024		slclv1						0.768048		pgclv1						0.31		SlBAM4		0.00716781		slclv1 slbam2
322.149	Flower	SlCLV1		106.312		slclv1						1.2059		pgclv1						1.17	Breaker fruit (after 10 days)	SlCLV1		0.0090681		slclv1 slbam2
2275.74		SlBAM1		97.4106		slclv1						0.619394		pgclv1						175.35		SlBAM1		0.00938329		slclv1 slbam2
59.325		SlBAM2		89.0698		slclv1						0.412047		pgclv1						0.02		SlBAM2		0.0122929		slclv1 slbam2
102.784		SlBAM3		36.7803	SlCIK2	WT						1.14205	PgBAM4	WT						0.67		SlBAM3		0.00955941		slclv1 slbam2
367.677		SlBAM4		33.3355		WT						1.37108		WT						0.25		SlBAM4		0.0115957		slclv1 slbam2
259.958	Pollen	SlCLV1		28.4371		WT						0.522912		WT										0.00880627		slclv1 slbam2
2019.21		SlBAM1		34.1275		WT						1.53401		WT										0.017257		slclv1 slbam2
433.263		SlBAM2		29.298		slclv1						0.746709		WT										0.00781044		slclv1 slbam3
584.401		SlBAM3		31.8891		slclv1						1.03079		WT										0.0107539		slclv1 slbam3
834.283		SlBAM4		24.7684		slclv1						0.399253		WT										0.0102317		slclv1 slbam3
67.6236	Fruit (1 cm)	SlCLV1		28.1595		slclv1						1.2532		WT										0.0166826		slclv1 slbam3
2881.43		SlBAM1		46.8885	SlCIK3	WT						1.25589		pgclv1										0.00931278		slclv1 slbam3
202.871		SlBAM2		46.1638		WT						0.959672		pgclv1										0.0133057		slclv1 slbam3
161.637		SlBAM3		54.8653		WT						1.94468		pgclv1										0.0140479		slclv1 slbam3
173.182		SlBAM4		70.3009		WT						0.41521		pgclv1										0.0195921		slclv1 slbam3
				51.1772		slclv1						1.19317		pgclv1										0.00898802		slclv1 slbam4
				60.4152		slclv1						0.914142		pgclv1										0.0157269		slclv1 slbam4
				49.9423		slclv1						0.467278		pgclv1										0.0130905		slclv1 slbam4
				16.2241	SlCIK4	WT																		0.00916141		slclv1 slbam4
				13.6413		WT																		0.0106179		slclv1 slbam4
				18.5712		WT																		0.0169868		slclv1 slbam4
				16.1931		WT																		0.0131737		slclv1 slbam4
				18.6242		slclv1																		0.00820223		slclv1 slbam1 slbam2
				17.241		slclv1																		0.0109891		slclv1 slbam1 slbam2
				17.3514		slclv1																		0.00693175		slclv1 slbam1 slbam2
				13.6206		slclv1																		0.0172539		slclv1 slbam1 slbam2
				56.6145	SlCIK5	WT																		0.00960097		slclv1 slbam1 slbam2
				53.0296		WT																		0.0121255		slclv1 slbam1 slbam2
				45.8476		WT																		0.00655345		slclv1 slbam1 slbam2
				51.583		WT																		0.0147381		slclv1 slbam1 slbam2
				55.1699		slclv1																		0.00512104	SlBAM1	WT
				55.1349		slclv1																		0.0204097		WT
				51.9193		slclv1																		0.0240915		WT
				42.0352		slclv1																		0.0207897		WT
				18.3902	SlCIK6	WT																		0.00549845		WT
				15.5385		WT																		0.0236997		WT
				10.4463		WT																		0.026273		WT
				15.5402		WT																		0.0241423		WT
				9.39996		slclv1																		0.00338755		slbam1
				13.7382		slclv1																		0.00492728		slbam1
				8.49589		slclv1																		0.00435077		slbam1
				6.52974		slclv1																		0.00499164		slbam1
				9.6835	SlCIK7	WT																		0.00296441		slbam1
				8.44679		WT																		0.0046967		slbam1
				4.28565		WT																		0.00363692		slbam1
				4.96241		WT																		0.00404606		slbam1
				6.06166		slclv1																		0.0108883		slbam2
				6.50519		slclv1																		0.013266		slbam2
				1.39351		slclv1																		0.0222696		slbam2
				1.83649		slclv1																		0.0126258		slbam2
				37.0776	SlCLV2	WT																		0.0142841		slbam2
				31.6642		WT																		0.0241802		slbam2
				33.571		WT																		0.0199522		slbam3
				32.8216		WT																		0.0159279		slbam3
				40.2793		slclv1																		0.0269338		slbam3
				38.0758		slclv1																		0.0211359		slbam3
				46.5251		slclv1																		0.0155634		slbam3
				33.0058		slclv1																		0.0224355		slbam3
				68.4216	SlCRN	WT																		0.0155186		slbam4
				57.0949		WT																		0.011846		slbam4
				57.4992		WT																		0.012449		slbam4
				56.8936		WT																		0.0230333		slbam4
				58.3764		slclv1																		0.014367		slbam4
				60.0934		slclv1																		0.0117234		slbam4
				69.5404		slclv1																		0.0122564		slbam4
				61.1653		slclv1																		0.019065		slbam4
				29.2629	SlCLV3	WT																		0.0120636		slclv1 slbam1
				28.2313		WT																		0.0129964		slclv1 slbam1
				26.1157		WT																		0.00586618		slclv1 slbam1
				23.9415		WT																		0.0111229		slclv1 slbam1
				127.954		slclv1																		0.0136102		slclv1 slbam1
				110.315		slclv1																		0.0150185		slclv1 slbam1
				215.814		slclv1																		0.00765639		slclv1 slbam1
				212.319		slclv1																		0.00890484		slclv1 slbam1
				6.45567	SlCLE9	WT																		0.00686796		slclv1 slbam2
				6.91101		WT																		0.00948933		slclv1 slbam2
				6.96419		WT																		0.0123301		slclv1 slbam2
				3.96122		WT																		0.018752		slclv1 slbam2
				13.6607		slclv1																		0.00781165		slclv1 slbam2
				12.6464		slclv1																		0.00951162		slclv1 slbam2
				18.2504		slclv1																		0.0142047		slclv1 slbam2
				23.0071		slclv1																		0.0205415		slclv1 slbam2
																								0.00930082		slclv1 slbam3
																								0.0123392		slclv1 slbam3
																								0.0166067		slclv1 slbam3
																								0.0149217		slclv1 slbam3
																								0.0113098		slclv1 slbam3
																								0.0120997		slclv1 slbam3
																								0.0155594		slclv1 slbam3
																								0.0205628		slclv1 slbam3
																								0.0107325		slclv1 slbam4
																								0.0150521		slclv1 slbam4
																								0.0218976		slclv1 slbam4
																								0.0199008		slclv1 slbam4
																								0.000198589		slclv1 slbam4
																								0.0127451		slclv1 slbam4
																								0.0195556		slclv1 slbam4
																								0.0187398		slclv1 slbam4
																								0.00369865		slclv1 slbam1 slbam2
																								0.00577209		slclv1 slbam1 slbam2
																								0.00395617		slclv1 slbam1 slbam2
																								0.00773673		slclv1 slbam1 slbam2
																								0.00397516		slclv1 slbam1 slbam2
																								0.00604782		slclv1 slbam1 slbam2
																								0.00359729		slclv1 slbam1 slbam2
																								0.00698272		slclv1 slbam1 slbam2
																								0.00439933	SlBAM2	WT
																								0.0151769		WT
																								0.0185169		WT
																								0.014346		WT
																								0.00373929		WT
																								0.0130297		WT
																								0.0139697		WT
																								0.0126142		WT
																								0.00770932		slbam1
																								0.00907495		slbam1
																								0.0102103		slbam1
																								0.0108158		slbam1
																								0.00797647		slbam1
																								0.00969022		slbam1
																								0.00848605		slbam1
																								0.00994255		slbam1
																								0.00680549		slbam2
																								0.00778424		slbam2
																								0.0147633		slbam2
																								0.00545663		slbam2
																								0.00608611		slbam2
																								0.00998239		slbam2
																								0.0155161		slbam3
																								0.0127186		slbam3
																								0.0147849		slbam3
																								0.0131312		slbam3
																								0.00932293		slbam3
																								0.0132649		slbam3
																								0.0105592		slbam4
																								0.00795862		slbam4
																								0.00912942		slbam4
																								0.0104193		slbam4
																								0.00729305		slbam4
																								0.0103266		slbam4
																								0.00812309		slbam4
																								0.0158618		slbam4
																								0.00902045		slclv1 slbam1
																								0.0106018		slclv1 slbam1
																								0.00663865		slclv1 slbam1
																								0.0117518		slclv1 slbam1
																								0.0136061		slclv1 slbam1
																								0.00675808		slclv1 slbam1
																								0.0109238		slclv1 slbam1
																								0.00135433		slclv1 slbam2
																								0.00720353		slclv1 slbam2
																								0.00286683		slclv1 slbam2
																								0.00207844		slclv1 slbam2
																								0.00106596		slclv1 slbam2
																								0.00729628		slclv1 slbam2
																								0.0018967		slclv1 slbam2
																								0.00130637		slclv1 slbam2
																								0.00160631		slclv1 slbam3
																								0.00809842		slclv1 slbam3
																								0.00963523		slclv1 slbam3
																								0.0120823		slclv1 slbam3
																								0.00133827		slclv1 slbam3
																								0.00872291		slclv1 slbam3
																								0.0110019		slclv1 slbam3
																								0.0126752		slclv1 slbam3
																								0.00605488		slclv1 slbam4
																								0.00729398		slclv1 slbam4
																								0.00937097		slclv1 slbam4
																								0.0108783		slclv1 slbam4
																								0.00578839		slclv1 slbam4
																								0.00586141		slclv1 slbam4
																								0.00936098		slclv1 slbam4
																								0.00993194		slclv1 slbam4
																								0.00328827		slclv1 slbam1 slbam2
																								0.00556018		slclv1 slbam1 slbam2
																								0.0136782		slclv1 slbam1 slbam2
																								0.00714195		slclv1 slbam1 slbam2
																								0.00372633		slclv1 slbam1 slbam2
																								0.00589277		slclv1 slbam1 slbam2
																								0.00479233		slclv1 slbam1 slbam2
																								0.00736636		slclv1 slbam1 slbam2
																								0.00699609	SlBAM3	WT
																								0.0144171		WT
																								0.0164806		WT
																								0.0159212		WT
																								0.00721032		WT
																								0.0136346		WT
																								0.0158786		WT
																								0.0141518		WT
																								0.00736688		slbam1
																								0.00789483		slbam1
																								0.0108439		slbam1
																								0.0110415		slbam1
																								0.00729078		slbam1
																								0.0135342		slbam1
																								0.0135953		slbam1
																								0.0127626		slbam1
																								0.00639642		slbam2
																								0.0104046		slbam2
																								0.015524		slbam2
																								0.00768509		slbam2
																								0.0115929		slbam2
																								0.0213194		slbam2
																								0.00299833		slbam3
																								0.00294354		slbam3
																								0.00364389		slbam3
																								0.0023409		slbam3
																								0.00231221		slbam3
																								0.00302613		slbam3
																								0.00803218		slbam4
																								0.00898009		slbam4
																								0.011338		slbam4
																								0.0166353		slbam4
																								0.0090863		slbam4
																								0.0090385		slbam4
																								0.0103094		slbam4
																								0.013982		slbam4
																								0.0136158		slclv1 slbam1
																								0.0109944		slclv1 slbam1
																								0.0120858		slclv1 slbam1
																								0.0153279		slclv1 slbam1
																								0.00972851		slclv1 slbam1
																								0.0157345		slclv1 slbam1
																								0.0151013		slclv1 slbam1
																								0.0149044		slclv1 slbam1
																								0.0072014		slclv1 slbam2
																								0.00199948		slclv1 slbam2
																								0.00976601		slclv1 slbam2
																								0.0138562		slclv1 slbam2
																								0.00560953		slclv1 slbam2
																								0.00221594		slclv1 slbam2
																								0.013425		slclv1 slbam2
																								0.0130771		slclv1 slbam2
																								0.00654276		slclv1 slbam3
																								0.00225472		slclv1 slbam3
																								0.00292312		slclv1 slbam3
																								0.0040905		slclv1 slbam3
																								0.00701422		slclv1 slbam3
																								0.00215628		slclv1 slbam3
																								0.00318399		slclv1 slbam3
																								0.00433506		slclv1 slbam3
																								0.00798035		slclv1 slbam4
																								0.00785349		slclv1 slbam4
																								0.0126954		slclv1 slbam4
																								0.0140176		slclv1 slbam4
																								0.00825668		slclv1 slbam4
																								0.00786015		slclv1 slbam4
																								0.0134389		slclv1 slbam4
																								0.0128602		slclv1 slbam4
																								0.00800378		slclv1 slbam1 slbam2
																								0.0110722		slclv1 slbam1 slbam2
																								0.0111872		slclv1 slbam1 slbam2
																								0.0179184		slclv1 slbam1 slbam2
																								0.00951215		slclv1 slbam1 slbam2
																								0.0122703		slclv1 slbam1 slbam2
																								0.0130235		slclv1 slbam1 slbam2
																								0.0209397		slclv1 slbam1 slbam2
																								0.0037039	SlBAM4	WT
																								0.0152467		WT
																								0.0213441		WT
																								0.0182287		WT
																								0.00568063		WT
																								0.015471		WT
																								0.0151089		WT
																								0.0179077		WT
																								0.00303336		slbam1
																								0.00328409		slbam1
																								0.00411008		slbam1
																								0.00384373		slbam1
																								0.0032493		slbam1
																								0.00348979		slbam1
																								0.00417386		slbam1
																								0.0040762		slbam1
																								0.00746043		slbam2
																								0.0104086		slbam2
																								0.0160139		slbam2
																								0.00778046		slbam2
																								0.0106431		slbam2
																								0.0164653		slbam2
																								0.015519		slbam3
																								0.0171603		slbam3
																								0.0158525		slbam3
																								0.015583		slbam3
																								0.0140376		slbam3
																								0.015175		slbam3
																								0.00376755		slbam4
																								0.00370694		slbam4
																								0.00331197		slbam4
																								0.00486958		slbam4
																								0.00441798		slbam4
																								0.00400584		slbam4
																								0.00422359		slbam4
																								0.00409455		slbam4
																								0.00792352		slclv1 slbam1
																								0.0141803		slclv1 slbam1
																								0.00851111		slclv1 slbam1
																								0.00962238		slclv1 slbam1
																								0.00939725		slclv1 slbam1
																								0.0122		slclv1 slbam1
																								0.00706311		slclv1 slbam1
																								0.0104896		slclv1 slbam1
																								0.00760775		slclv1 slbam2
																								0.00949677		slclv1 slbam2
																								0.0108724		slclv1 slbam2
																								0.0149546		slclv1 slbam2
																								0.0074494		slclv1 slbam2
																								0.00895855		slclv1 slbam2
																								0.0108544		slclv1 slbam2
																								0.0138326		slclv1 slbam2
																								0.00678493		slclv1 slbam3
																								0.0117767		slclv1 slbam3
																								0.0130924		slclv1 slbam3
																								0.0159185		slclv1 slbam3
																								0.00921695		slclv1 slbam3
																								0.0105201		slclv1 slbam3
																								0.0121588		slclv1 slbam3
																								0.0183103		slclv1 slbam3
																								0.00229914		slclv1 slbam4
																								0.00277976		slclv1 slbam4
																								0.00331986		slclv1 slbam4
																								0.00372852		slclv1 slbam4
																								0.00207927		slclv1 slbam4
																								0.00266411		slclv1 slbam4
																								0.00370193		slclv1 slbam4
																								0.00414518		slclv1 slbam4
																								0.00869015		slclv1 slbam1 slbam2
																								0.0129142		slclv1 slbam1 slbam2
																								0.0136781		slclv1 slbam1 slbam2
																								0.0176285		slclv1 slbam1 slbam2
																								0.00993595		slclv1 slbam1 slbam2
																								0.013458		slclv1 slbam1 slbam2
																								0.0124384		slclv1 slbam1 slbam2
																								0.0213572		slclv1 slbam1 slbam2

## Sheet: Supplementary Table S3
Supplementary Data Table S3. Primers used in this study.
For genotyping and sequencing
Name	Sequence (5' -> 3')	Purpose	Additional information
35S-seq-F	CTGACGTAAGGGATGACGCAC	Genotyping for Cas9 transgene
Cas9-R	CATCTCATTACTAAAGATCTCC	Genotyping for Cas9 transgene
CR-SlCLV1-conf-F	GGTGGAAACTATTTTCATGGTG	Genotyping and sequencing for slclv1 mutants	Related to Figure 2, 3, 4, 5 and S2, S3, S4
CR-SlCLV1-conf-R	CGGACAAACGTCGTTATTACA	Genotyping and sequencing for slclv1 mutants	Related to Figure 2, 3, 4, 5 and S2, S3, S4
CR-SlBAM1-conf-F	TCACTGTACGTGGAATGGTG	Genotyping and sequencing for slbam1 mutants	Related to Figure 3, 4, 5 and S2, S3, S4
CR-SlBAM1-conf-R	TAGCGATGTTTCCAATCTCC	Genotyping and sequencing for slbam1 mutants	Related to Figure 3, 4, 5 and S2, S3, S4
CR-SlBAM1-geno-F	TTAATCTTACCGGTACTCTT	Genotyping and sequencing for slbam1 mutants	Related to Figure 3, 4, 5 and S2, S3, S4
CR-SlBAM1-geno-R	CTGATACACCTCAACGGGAA	Genotyping and sequencing for slbam1 mutants	Related to Figure 3, 4, 5 and S2, S3, S4
CR-SlBAM2-conf-F	CTTCTCCACCATTTCTGCTCT	Genotyping and sequencing for slbam2 mutants	Related to Figure 3, 4, 5 and S2, S3
CR-SlBAM2-conf-R	GGAAGTTCACCGGTCATATTG	Genotyping and sequencing for slbam2 mutants	Related to Figure 3, 4, 5 and S2, S3
CR-SlBAM3-conf-F	AATCAGCTTGAGTTCCTGTC	Genotyping and sequencing for slbam3 mutants	Related to Figure 3, 4
CR-SlBAM3-conf-R	ATTCCCTAGCTGAGGAGGAA	Genotyping and sequencing for slbam3 mutants	Related to Figure 3, 4
CR-SlBAM3-geno-F	AATCAGCTTGAGTTCCTGTC	Genotyping and sequencing for slbam3 mutants	Related to Figure 3, 4
CR-SlBAM3-geno-R	ATTCCCTAGCTGAGGAGGAA	Genotyping and sequencing for slbam3 mutants	Related to Figure 3, 4
CR-SlBAM4-conf-F	AGTGGGAGTCTTGATTGGAA	Genotyping and sequencing for slbam4 mutants	Related to Figure 3, 4 and S3, S4
CR-SlBAM4-conf-R	GGTTGCCTAGTTCCTTTGGT	Genotyping and sequencing for slbam4 mutants	Related to Figure 3, 4 and S3, S4
CR-SlBAM4-geno-F	AGTATTTGGACTTAGGTGGC	Genotyping and sequencing for slbam4 mutants	Related to Figure 3, 4 and S3, S4
CR-SlBAM4-geno-R	ATTCAGGAGGAATTGGACCA	Genotyping and sequencing for slbam4 mutants	Related to Figure 3, 4 and S3, S4
CR-PgCLV1-conf-F	TGAAAGTTTAAGGTGGTTGGG	Genotyping and sequencing for pgclv1 mutants	Related to Figure 6 and S7
CR-PgCLV1-conf-R	CACTATAACGGCCAAGTTTAC	Genotyping and sequencing for pgclv1 mutants	Related to Figure 6 and S7
CR-PgBAM1-conf-F	TGTTCATGGAAGGGTGTCACG	Genotyping and sequencing for pgbam1 mutants	Related to Figure 6 and S7
CR-PgBAM1-conf-R	AGAAATTCCACAGTTAGCAGC	Genotyping and sequencing for pgbam1 mutants	Related to Figure 6 and S7
CR-PgBAM2-conf-F	ACCAAGCATTACTCTCCCTAA	Genotyping and sequencing for pgbam2 mutants	Related to Figure 6 and S7
CR-PgBAM2-conf-R	TGAAGCTTGTTACGGAAAAGA	Genotyping and sequencing for pgbam2 mutants	Related to Figure 6 and S7
For CRISPR mutagenesis
Name	Sequence (5' -> 3')	Purpose	Additional information
SlBAM2-g1	GAGAGCAATGCGCGGTATTC	Guide RNA target	Related to Figure 3
SlBAM2-g2	GAGAAGTCACGTGACGATAC	Guide RNA target	Related to Figure 3
SlBAM2-g3	GGTACTCTTACGCCGGAAGT	Guide RNA target	Related to Figure 3
SlBAM2-g4	GTAGCTGTTAACCAGTTCTC	Guide RNA target	Related to Figure 3
SlBAM3-g1	GTAACGTTCCCCAGCTCCCT	Guide RNA target	Related to Figure 3
SlBAM3-g2	GGGTTCGATTCCACCAGAAT	Guide RNA target	Related to Figure 3
PgBAM1-g1	GTTAAACTGGTTAACGGCAA	Guide RNA target	Related to Figure 6 and S7
PgBAM1-g2	GGACTTCAAGGTTACGAAGA	Guide RNA target	Related to Figure 6 and S7
PgBAM1-g3	GGGAATCTTCCATACTCCGG	Guide RNA target	Related to Figure 6 and S7
PgBAM1-g4	GTTTCAGGAAATGAACTGGT	Guide RNA target	Related to Figure 6 and S7
PgBAM2-g1	GAGAGGTTACGTGATGGTGA	Guide RNA target	Related to Figure 6 and S7
PgBAM2-g2	GAGTTGAAAAGGGATGGGTC	Guide RNA target	Related to Figure 6 and S7
PgBAM2-g3	GAGTTTACTAGAATACCTTG	Guide RNA target	Related to Figure 6 and S7
PgBAM2-g4	GCAAGTGAATGGTCTTTCTG	Guide RNA target	Related to Figure 6 and S7
For quantitative real-time PCR
Name	Sequence (5' -> 3')	Purpose	Additional information
PgBAM1_F_RNA	CTCTCCTTTGATCCTCCATCGT	Detecting PgBAM1 expression	Related to Figure 6
PgBAM1_R_RNA	GTCAACCTTTAGCGTGTAAGCATA	Detecting PgBAM1 expression	Related to Figure 6
PgBAM2_F_RNA	GGTTCTTACGGCTATATTGC	Detecting PgBAM2 expression	Related to Figure 6
PgBAM2_R_RNA	TTTCCCATCTGTCATTCTCC	Detecting PgBAM2 expression	Related to Figure 6
PgBAM3_F_RNA	GGATTAGCGAAGTTCTTTCA	Detecting PgBAM3 expression	Related to Figure 6
PgBAM3_R_RNA	CCAATAACACCACTCCGAAG	Detecting PgBAM3 expression	Related to Figure 6
PgBAM4_F_RNA	TTCCTATGGTTACATTGCCC	Detecting PgBAM4 expression	Related to Figure 6
PgBAM4_R_RNA	GTACTATGTCCACTCCGTCT	Detecting PgBAM4 expression	Related to Figure 6
PgGAPDH_F_RNA	TTCCACAGACTTTGTTGGTGAC	Detecting PgGAPDH expression	Related to Figure 6
PgGAPDH_R_RNA	GCAACAGAAGCCATATGGCA	Detecting PgGAPDH expression	Related to Figure 6
qPCR-SlCLV1_F1	TGCTGGCTCATATGGTTACATTGCTC	Detecting SlCLV1 expression	Related to Figure S2
qPCR-SlCLV1_R1	CACCCATCTCACTATATCTACACCG	Detecting SlCLV1 expression	Related to Figure S2
qPCR-SlBAM1_F1	GTGAAATCAAACAACATTCTGCTGGAC	Detecting SlBAM1 expression	Related to Figure S2
qPCR-SlBAM1_R1	AGTAGCACCACACCGAAGCTATAT	Detecting SlBAM1 expression	Related to Figure S2
qPCR-SlBAM2_F1	CACGTTGCTGATTTTGGGCTTG	Detecting SlBAM2 expression	Related to Figure S2
qPCR-SlBAM2_R1	CACCAAAGCTGTATACATCACTCTT	Detecting SlBAM2 expression	Related to Figure S2
qPCR-SlBAM3_F1	CAATGGTACCTCTGAGTGCATGTC	Detecting SlBAM3 expression	Related to Figure S2
qPCR-SlBAM3_R1	CACCACTCCAAAGCTATACACA	Detecting SlBAM3 expression	Related to Figure S2
qPCR-SlBAM4_F1	AATTCTTGGTAGATGGTGGTGCCT	Detecting SlBAM4 expression	Related to Figure S2
qPCR-SlBAM4_R1	CGTCTCCAAACTCTCCCACCG	Detecting SlBAM4 expression	Related to Figure S2
qPCR-SlUBQ3-F1	TCGTAAGGAGTGCCCTAATGCTGA	Detecting SlUBQ3 expression	Related to Figure S2
qPCR-SlUBQ3-R1	CAATCGCCTCCAGCCTTGTTGTAA	Detecting SlUBQ3 expression	Related to Figure S2

## Sheet: Supplementary Table S4
Supplementary Data Table S4. CRISPR-generated mutations in this study
No.	Common name	Species	CRISPR allele	Allele state	Indel	Functional consequence	Cas9 transgene	Related figures	Related articles for CRISPR mutations
1	Tomato	S. lycopersicum	slclv1CR-1	Homozygote	-72bp (guides 1 and 2)	Large deletion, disrupting LRR domain	No	Figure 2	https://www.nature.com/articles/s41588-019-0389-8
2	Tomato	S. lycopersicum	slclv1CR-2	Homozygote	-6bp (guide 1), -1bp (guide 2)	Frameshift, premature stop codon	No	Figure 2	https://www.nature.com/articles/s41588-019-0389-8
3	Tomato	S. lycopersicum	slbam1CR-1	Homozygote	-1bp (guide 1), -3bp (guide 2)	Frameshift, premature stop codon	No	Figure 3	https://www.nature.com/articles/s41588-019-0389-8
4	Tomato	S. lycopersicum	slbam1CR-2	Homozygote	-90bp (guides 1 and 2)	Large deletion, disrupting LRR domain	No	Figure 3	https://www.nature.com/articles/s41588-019-0389-8
5	Tomato	S. lycopersicum	slbam2CR-1	Homozygote	-8bp (guide 1), -51bp (guide 3 and 4)	Large deletion, frameshift, premature stop codon	No	Figure 3	First identified in this study
6	Tomato	S. lycopersicum	slbam2CR-2	Homozygote	-233bp (guide1, 2, 3, and 4)	Large deletion, frameshift, premature stop codon	No	Figure 3	First identified in this study
7	Tomato	S. lycopersicum	slbam3CR-1	Homozygote	-4bp (guide 1), -2bp (guide 2)	Frameshift, premature stop codon	No	Figure 3	First identified in this study
8	Tomato	S. lycopersicum	slbam3CR-2	Homozygote	-2bp (guide 1)	Frameshift, premature stop codon	No	Figure 3	First identified in this study
9	Tomato	S. lycopersicum	slbam4CR-1	Homozygote	+1bp (guide 1)	Frameshift, premature stop codon	No	Figure 3	https://www.nature.com/articles/s41588-019-0389-8
10	Tomato	S. lycopersicum	slbam4CR-2	Homozygote	-11bp (guide 1)	Frameshift, premature stop codon	No	Figure 3	https://www.nature.com/articles/s41588-019-0389-8
11	Tomato	S. lycopersicum	slclv3CR-1	Homozygote	-5bp (guide 2)	Frameshift, disrupting dodecapeptide	No	Figure S4	https://www.nature.com/articles/s41588-019-0389-8
12	Tomato	S. lycopersicum	slclv3CR-2	Homozygote	-70bp (guide 1 and 2)	Large deletion, frameshift, premature stop codon	No	Figure S4	https://www.nature.com/articles/s41588-019-0389-8
13	Groundcherry	P. grisea	pgclv1CR-1	Homozygote	-5bp (guide 2)	Frameshift, premature stop codon	No	Figure 6 and S7	https://www.nature.com/articles/s41477-018-0259-x
14	Groundcherry	P. grisea	pgclv1CR-2	Homozygote	-7bp (guide 2)	Frameshift, premature stop codon	No	Figure 6 and S7	https://www.nature.com/articles/s41477-018-0259-x
15	Groundcherry	P. grisea	pgbam1CR-1-T0	Multiallelic	Not determined	Not determined	Yes	Figure 6 and S7	First identified in this study
16	Groundcherry	P. grisea	pgbam1CR-2-T0	Multiallelic	Not determined	Not determined	Yes	Figure 6 and S7	First identified in this study
17	Groundcherry	P. grisea	pgbam1CR-3-T0	Multiallelic	Not determined	Not determined	Yes	Figure 6 and S7	First identified in this study
18	Groundcherry	P. grisea	pgbam1CR-4-T0	Multiallelic	Not determined	Not determined	Yes	Figure 6 and S7	First identified in this study
19	Groundcherry	P. grisea	pgbam1CR-5-T0	Multiallelic	Not determined	Not determined	Yes	Figure 6 and S7	First identified in this study
20	Groundcherry	P. grisea	pgbam2CR-1-T0	Multiallelic	Not determined	Not determined	Yes	Figure 6 and S7	First identified in this study
21	Groundcherry	P. grisea	pgbam2CR-2-T0	Multiallelic	Not determined	Not determined	Yes	Figure 6 and S7	First identified in this study
22	Groundcherry	P. grisea	pgbam2CR-3-T0	Multiallelic	Not determined	Not determined	Yes	Figure 6 and S7	First identified in this study
23	Groundcherry	P. grisea	pgbam2CR-4-T0	Multiallelic	Not determined	Not determined	Yes	Figure 6 and S7	First identified in this study
24	Groundcherry	P. grisea	pgbam2CR-5-T0	Multiallelic	Not determined	Not determined	Yes	Figure 6 and S7	First identified in this study

## Sheet: Supplementary Table S5
Supplementary Data Table S5. Quantification data for organ numbers in this study.
For Figure 2d, 3j, 4b, and Supplementary Figure S2b, S3b, S4b				For Figure 3j								For Figure 4b								For Supplementary Figure S2b		For Supplementary Figure S3b, S4b		For Supplementary Figure S4b			For Figure 6d
Petal		Carpel		Petal				Carpel				Petal				Carpel				Petal	Carpel	Petal	Carpel	Carpel			Petal
Tomato WT	slclv1	Tomato WT	slclv1	slbam1	slbam2	slbam3	slbam4	slbam1	slbam2	slbam3	slbam4	slclv1 slbam1	slclv1 slbam2	slclv1 slbam3	slclv1 slbam4	slclv1 slbam1	slclv1 slbam2	slclv1 slbam3	slclv1 slbam4	slbam1 slbam2	slbam1 slbam2	slclv1 slbam1 slbam4	slclv1 slbam1 slbam4	slbam1 slbam4	slclv3	slbam1 slbam4 slclv3	Groundcherry WT	pgclv1	pgbam1CR-1-T0 pgbam2CR-1-T0	pgbam1CR-2-T0 pgbam2CR-2-T0
6	7	2	4	6	5	6	6	3	3	2	2	8	8	7	7	3	3	3	4	5	2	8	5	3	10	17	5	5	5	5
6	7	2	3	6	5	7	6	4	3	2	3	9	7	8	7	4	4	4	3	5	3	7	3	3	13	15	5	5	5	5
6	10	3	6	7	5	5	5	2	3	2	3	7	7	8	7	4	4	4	4	5	3	7	5	3	14	20	5	6	5	5
6	11	2	5	6	5	6	6	3	2	2	2	7	7	8	7	4	3	4	4	5	3	7	8	2	18	15	5	6	5	5
6	8	2	5	6	5	7	6	3	3	2	2	7	7	7	7	4	5	4	4	6	3	7	6	3	22	14	5	5	5	5
7	7	2	5	7	6	6	5	3	3	2	2	7	8	7	7	4	5	3	4	5	3	7	5	2	16	16	5	6	5	5
6	7	2	4	6	6	6	5	2	3	3	3	7	7	7	9	4	4	4	3	5	3	8	4	3	12	18	5	6	5	5
6	7	2	6	6	6	6	5	2	2	3	2	7	7	7	7	3	3	3	4	5	3	7	6	3	20	18	5	5	5	5
6	7	3	4	6	6	6	6	2	2	2	2	7	7	8	7	4	9	3	4	5	2	7	4	3	12	15	5	5	5	5
5	7	2	5	5	6	6	6	2	2	3	2	7	7	8	7	4	4	4	4	5	3	8	4	3	16	15	5	5	5	5
5	7	2	5	6	5	6	5	3	2	2	3	8	6	7	7	5	4	3	4	5	3	8	5	3	12	19	5	5	5	5
5	7	3	6	6	5	6	5	2	2	2	3	7	7	7	7	4	4	3	3	5	3	7	4	3	13	17	5	5	5	5
6	7	3	4	5	6	6	6	2	3	2	4	7	7	7	7	3	4	4	3	5	3	7	5	3	11	14	5	5	5	5
5	6	3	3	6	6	5	5	3	2	3	3	8	8	7	7	4	3	4	4	5	3	8	9	3	18	15	5	5	5	5
6	7	3	5	6	7	5	6	3	2	3	3	8	7	7	7	3	4	4	4	5	3	8	6	3	16	15	5	5	5	5
6	9	2	4	6	5	6	5	3	3	2	3	9	7	7	7	5	4	4	4	5	3	7	6	3	15	20	5	5	5	5
5	8	2	5	6	5	6	5	3	2	2	2	7	6	8	7	5	5	4	3	6	3	7	3	3	12	17	5	5	5	5
6	7	2	3	6	6	7	5	2	3	3	3	7	6	8	8	5	3	4	4	5	3	7	6	3	11	13	5	7	5	5
6	7	3	3	6	6	6	6	2	2	2	3	7	6	8	7	5	3	5	4	5	3	7	4	2	19	12	5	6	5	5
5	7	3	4	6	6	6	5	3	2	2	2	7	6	8	8	5	4	4	8	6	3	8	5	2	12	15	5	5	5	5
6	8	3	3	5	6	5	5	2	3	3	2	7	7	7	7	4	3	7	6	5	3	8	4	3	13	14	5	6
6	7	3	4	5	6	5	5	3	3	3	2	7	10	6	7	5	5	5	6	5	2	7	6	3	10		5	5
6	7	2	4	6	6	5	5	2	3	2	2	7	7	8	7	5	5	4	4	5	3	7	6	4	13		5	5
5	8	3	4	5	5	5	6	3	3	2	3	7	7	7	7	4	7	4	4	5	3	8	5	3	11		5	6
5	7	3	3	5	5	5	6	2	2	3	3	7	7	7	6	3	5	4	5	5	3	7	5	3	14		5	5
6	7	2	12	6	6	6	5	2	3	3	2	7	8	6	7	4	5	4	6	5	3	8	4	3	12			6
6	8	3	4	6	6	5	5	2	2	3	3	8	10	7	7	4	8	3	6	5	3	8	4	3	12			5
6	6	3	5	6	6	6	6	3	2	2	3	7	8	8	7	5	4	4	5	5	3	7	5	2	15			5
6	7	3	3	6	6	6	6	2	3	2	2	7	7	8	7	5	4	4	7	6	3	8	5	2	10			7
5	7	2	8	6	5	6	6	2	3	3	2	7	7	9	8	5	4	4	5	6	3	8	4	2	19			5
5	8	2	3	7	5	6	6	2	3	3	2	8	8	9	7	6	4	6	6	6	3	8	4	3	13
5	8	2	4	6	5	6	5	2	2	2	2	7	7	8	7	5	5	5	7	6	3	10	6	3	15
5	8	3	4	6	5	6	6		3	3	3	8	7	6	7	5	5	5	4	5	3	10	6	3	13
6	7	3	3	6	5	5	5		2	3	3	7	7	7	8	3	6	3	4	6	3	9	4	2	15
5	8	2	3	6	5	5	5		3	3	2	7	7	7	7	4	6	5	4	6	3	8	4	3	14
6	9	3	4	6	6	5	6		2	2	3	7	7	7	6	4	5	5	4	6	3	7	3	3	13
6	9	2	5	6	6	6	5		3	2	3	7	8	7	7	4	5	5	4	5	3	7	3	3	14
6		3	3	5	6	6	5		3	3	3	7	8	7	7	3	4	4	4	5	2	7	5	3	19
6		2	4	6	6	5	6		3	3	2	7	7	7	9	5	6	4	6	6	3	6	5	3	15
6		2	5	6	6	6	6		3	3	3	7	8	7	7	3	4	4	10	6	3	8	6	3	18
5		2	4	6	5	6	6		2	2	3	6	7	8	7	3	4	7	5	6	3	8	9	3	12
6		3	4	5	5	7	7		3	2	3	6		9	6	3	8	6	8	6	3	8	7	3	11
6		3	5	6	6	7	7		3	2	3	6		7	6	3	7	4	5	5	3		6	4	12
7		3	4	6	6	7	6		3	3	3			7	6	3	7	8	6	6	2		7	3	11
5		3	4	6	7	6	6		2	3				7	7	5	6	4	6	5	3		4	2	13
6		2	5	6	5	6	6		3	3					7	3	6	4	9	6	3		3	3	11
6		3	5	6	5	6	5		3	3					8	4	6	5	5	5	2		3	3	11
7		3	8	6	6	6	5		3						8	5	6	3	8	6	3		4	3	14
6		2	4	6	6	6	6		4						9	4	6	4	5	6	3		4	3	10
6		3	3	7	6	5	6		2						8	3	6	4	5	5	3		5	3	13
5			3	7	6	6	6		3						8	3	6	4	6	6	3		5	2	14
5			4	6	6	5	6		2						7	3	6	3	5	6	3		4	3	12
6			3	6	6	5	6		3						7	5	3	3	6	6	3		4	3	16
6			5	7	5	6	6		4						8	4	4	4	6	6	3		4	2	14
5			4	5	5	6	7		3						8	5	4	4	7	6	3		4	2	9
6			5	6	6	5	6		3						10	3	7	4	6	6	3		4	3	11
6			4	6	6	6	6		3						8	4	6	4	6	5	3		4	3	17
6			3	6	6		7		3						8	3	6	5	6	7	2		4		15
5			8	5	6		6									5	7	4	4	5	3		5		16
6			4	7	5		6									4	3	4	5	6	3		4		12
6			3	7	6											3	3	5	5	6	3		5		14
6			4	6	7											3	3	5	5	6	3		6		17
6			5	5	6											3	5	4	5	6	3		6		14
7			3	6	6											4	5	8	8	6	3		5		23
7			4	6	6											4	3	4	4	6			4		13
6			4	6	7											4	4	6	4	6			4		14
6			3	7	5											4	4	6	4	6			4		20
7			3	6	5											4	4	4	4	7			4		17
5			8	6	5											4	4	5	3	6			4		12
5			4	6	6											4	5	5	3	6			10		10
5			3	6	5											4	6	4	4	5			9		13
6			3	6	5											5	4	5	3	6			4		11
6			3	6	6											3	4	6	3	6					11
7			3	5	7											4	3	5	4	6					15
7			4	6	6											5	7	6	5	6					14
6			5	6	6											6	4	4	5	6					18
7			6	6	6											6		8	5	6					19
6			6	6	6											7		3	4	6
6			4	6	6											7		4	3	6
6			4	6	6											5		4	4	7
7			6	6	6											5		4	3	6
6			6	7	6											4		6	4	6
6			5	7	5											5		5	3	5
5			6	6	6											5		5	3	6
5			6	6	6											6		8	3	6
5			5	6	6											7		6	4	6
6			5	6	6											7		5		7
6			7	6	6											8		6		7
5			5	5	6											6				6
			5	5												6				6
			6	6												5				6
			6	6												7				5
			6	5												8				6
			5	6												9				7
			6	6												8				6
			7	5												8				6
			6	6												7				7
			8	5																7
			9																	6

## Sheet: Supplementary Table S6
Supplementary Data Table S6. Exact P-values in this study (One-way ANOVA with Tukey test)
For Figure 3j					For Figure 4b					For Figure 6d			For Figure 6g			For Figure S2b					For Figure S2e							For Figure S3b					For Figure S4b
Petal number		Carpel number			Petal number		Carpel number			Petal number			Normalized counts			Petal number		Carpel number			Relative expression							Petal number		Carpel number			Carpel number
WT vs slbam1	0.7921	WT vs slbam1	0.9999		WT vs slclv1	1.295e-10	WT vs slclv1	2.377e-10		WT vs pgclv1	0.0003439		PgCLV1 vs PgBAM1	3.243e-09		WT vs slbam1 slbam2	0.5048	WT vs slbam1 slbam2	0.1869			SlCLV1	SlBAM1	SlBAM2	SlBAM3	SlBAM4		WT vs slclv1	1.205e-10	WT vs slclv1	1.207e-10		WT vs slclv1	1.753e-09
WT vs slbam2	0.8922	WT vs slbam2	0.9654		WT vs slclv1 slbam1	1.295e-10	WT vs slclv1 slbam1	2.377e-10		WT vs pgbam1CR-1-T0 pgbam2CR-1-T0	1		PgCLV1 vs PgBAM2	0.9434		WT vs slclv1	1.106e-10	WT vs slclv1	1.073e-10		WT vs slbam1	0.8257	4.225e-06	0.7812	0.8961	3.371e-07		WT vs slclv1 slbam1	1.206e-10	WT vs slclv1 slbam1	1.207e-10		WT vs slbam1 slbam4	0.9187
WT vs slbam3	1	WT vs slbam3	1		WT vs slclv1 slbam2	1.295e-10	WT vs slclv1 slbam2	2.377e-10		WT vs pgbam1CR-2-T0 pgbam2CR-2-T0	1		PgCLV1 vs PgBAM3	0.08155		slbam1 slbam2 vs slclv1	1.106e-10	slbam1 slbam2 vs slclv1	1.073e-10		WT vs slbam2	0.9998	0.9941	0.5807	1	0.8699		WT vs slclv1 slbam4	1.205e-10	WT vs slclv1 slbam4	1.207e-10		WT vs slclv3	1.28e-10
WT vs slbam4	0.7835	WT vs slbam4	0.9993		WT vs slclv1 slbam3	1.295e-10	WT vs slclv1 slbam3	2.377e-10		pgclv1 vs pgbam1CR-1-T0 pgbam2CR-1-T0	0.0008747		PgCLV1 vs PgBAM4	0.007461							WT vs slbam3	0.9996	0.9998	0.9996	2.948e-05	0.9971		WT vs slclv1 slbam1 slbam4	1.205e-10	WT vs slclv1 slbam1 slbam4	1.207e-10		WT vs slbam1 slbam4 slclv3	1.28e-10
WT vs slclv1	1.163e-10	WT vs slbam5	1.316e-10		WT vs slclv1 slbam4	1.295e-10	WT vs slclv1 slbam4	2.377e-10		pgclv1 vs pgbam1CR-2-T0 pgbam2CR-2-T0	0.0008747		PgBAM1 vs PgBAM2	2.174e-09							WT vs slbam4	0.9987	0.8781	0.9577	0.96	9.191e-07		slclv1 vs slclv1 slbam1	0.2138	slclv1 vs slclv1 slbam1	0.9821		slclv1 vs slbam1 slbam4	8.09e-08
slbam1 vs slbam2	0.1638	slbam1 vs slbam2	0.9331		slclv1 vs slclv1 slbam1	0.2855	slclv1 vs slclv1 slbam1	0.9931		pgbam1CR-1-T0 pgbam2CR-1-T0 vs pgbam1CR-2-T0 pgbam2CR-2-T0	1		PgBAM1 vs PgBAM3	7.642e-10							WT vs slclv1 slbam1	0.9999	0.05888	0.9592	1	0.2195		slclv1 vs slclv1 slbam4	0.4428	slclv1 vs slclv1 slbam4	0.9923		slclv1 vs slclv3	1.28e-10
slbam1 vs slbam3	0.8079	slbam1 vs slbam3	1		slclv1 vs slclv1 slbam2	0.5031	slclv1 vs slclv1 slbam2	0.9942					PgBAM1 vs PgBAM4	4.584e-10							WT vs slclv1 slbam2	0.9686	0.2458	2.386e-05	0.1855	0.4192		slclv1 vs slclv1 slbam1 slbam4	0.9976	slclv1 vs slclv1 slbam1 slbam4	0.7317		slclv1 vs slbam1 slbam4 slclv3	1.28e-10
slbam1 vs slbam4	0.1332	slbam1 vs slbam4	0.9945		slclv1 vs slclv1 slbam3	0.9246	slclv1 vs slclv1 slbam3	0.9714					PgBAM2 vs PgBAM3	0.2407							WT vs slclv1 slbam3	1	0.6627	0.3403	7.575e-05	0.9725		slclv1 slbam1 vs slclv1 slbam4	0.9751	slclv1 slbam1 vs slclv1 slbam4	0.8703		slbam1 slbam4 vs slclv3	1.28e-10
slbam1 vs slclv1	1.163e-10	slbam1 vs slbam5	1.317e-10		slclv1 vs slclv1 slbam4	0.5474	slclv1 vs slclv1 slbam4	0.9976					PgBAM2 vs PgBAM4	0.02267							WT vs slclv1 slbam4	1	0.8452	0.313	0.9126	7.797e-08		slclv1 slbam1 vs slclv1 slbam1 slbam4	0.08677	slclv1 slbam1 vs slclv1 slbam1 slbam4	0.4155		slbam1 slbam4 vs slbam1 slbam4 slclv3	1.28e-10
slbam2 vs slbam3	0.963	slbam2 vs slbam3	0.9308		slclv1 slbam1 vs slclv1 slbam2	0.9993	slclv1 slbam1 vs slclv1 slbam2	0.892					PgBAM3 vs PgBAM4	0.5505							WT vs slclv1 slbam1 slbam2	0.98	2.429e-05	0.02851	1	1		slclv1 slbam4 vs slclv1 slbam1 slbam4	0.2164	slclv1 slbam4 vs slclv1 slbam1 slbam4	0.9332		slclv3 vs slbam1 slbam4 slclv3	0.0005199
slbam2 vs slbam4	0.9994	slbam2 vs slbam4	0.9983		slclv1 slbam1 vs slclv1 slbam3	0.837	slclv1 slbam1 vs slclv1 slbam3	0.9999													slbam1 vs slbam2	0.9963	0.0007947	1	0.997	0.0008215
slbam2 vs slclv1	1.163e-10	slbam2 vs slbam5	1.316e-10		slclv1 slbam1 vs slclv1 slbam4	0.9913	slclv1 slbam1 vs slclv1 slbam4	0.918													slbam1 vs slbam3	0.9975	2.319e-06	0.4292	0.004	7.447e-08
slbam3 vs slbam4	0.8957	slbam3 vs slbam4	0.9963		slclv1 slbam2 vs slclv1 slbam3	0.9623	slclv1 slbam2 vs slclv1 slbam3	0.8074													slbam1 vs slbam4	0.338	0.001256	1	1	1
slbam3 vs slclv1	1.163e-10	slbam3 vs slbam5	1.316e-10		slclv1 slbam2 vs slclv1 slbam4	0.9999	slclv1 slbam2 vs slclv1 slbam4	1													slbam1 vs slclv1 slbam1	0.9879	0.1668	1	0.8018	0.006353
slbam4 vs slclv1	1.163e-10	slbam4 vs slbam5	1.316e-10		slclv1 slbam3 vs slclv1 slbam4	0.9836	slclv1 slbam3 vs slclv1 slbam4	0.8405													slbam1 vs slclv1 slbam2	1	0.03532	0.01004	0.9615	0.001889
																					slbam1 vs slclv1 slbam3	0.8951	0.004596	0.9995	0.01241	3.601e-05
																					slbam1 vs slclv1 slbam4	0.94	0.001616	0.9992	1	1
																					slbam1 vs slclv1 slbam1 slbam2	1	1	0.7552	0.9158	7.722e-07
																					slbam2 vs slbam3	1	0.9086	0.2749	0.0006217	0.435
																					slbam2 vs slbam4	0.9401	1	0.9971	0.9996	0.001823
																					slbam2 vs slclv1 slbam1	1	0.5843	0.9983	0.9995	0.9958
																					slbam2 vs slclv1 slbam2	1	0.908	0.07697	0.5877	0.9999
																					slbam2 vs slclv1 slbam3	1	0.998	1	0.001858	1
																					slbam2 vs slclv1 slbam4	1	0.9999	1	0.9979	0.0002484
																					slbam2 vs slclv1 slbam1 slbam2	1	0.003283	0.9712	1	0.9371
																					slbam3 vs slbam4	0.9274	0.5985	0.7079	0.002011	1.902e-07
																					slbam3 vs slclv1 slbam1	1	0.022	0.7209	1.426e-05	0.0456
																					slbam3 vs slclv1 slbam2	1	0.1029	8.867e-06	0.1085	0.1079
																					slbam3 vs slclv1 slbam3	0.9999	0.3642	0.1283	0.9997	0.6305
																					slbam3 vs slclv1 slbam4	1	0.5522	0.1157	0.003479	1.903e-08
																					slbam3 vs slclv1 slbam1 slbam2	1	1.189e-05	0.008411	3.587e-05	0.9875
																					slbam4 vs slclv1 slbam1	0.9343	0.7974	1	0.9033	0.01376
																					slbam4 vs slclv1 slbam2	0.6156	0.9867	0.002334	0.899	0.004327
																					slbam4 vs slclv1 slbam3	0.9949	1	0.9785	0.006191	9.235e-05
																					slbam4 vs slclv1 slbam4	0.9921	1	0.9717	1	0.9998
																					slbam4 vs slclv1 slbam1 slbam2	0.669	0.00561	0.4572	0.9699	2.09e-06
																					slclv1 slbam1 vs slclv1 slbam2	0.9998	0.9998	0.004244	0.1185	1
																					slclv1 slbam1 vs slclv1 slbam3	1	0.9496	0.9864	3.502e-05	0.903
																					slclv1 slbam1 vs slclv1 slbam4	1	0.8357	0.9818	0.826	0.001939
																					slclv1 slbam1 vs slclv1 slbam1 slbam2	0.9999	0.3866	0.5311	1	0.322
																					slclv1 slbam2 vs slclv1 slbam3	0.9876	0.9996	0.0698	0.28	0.984
																					slclv1 slbam2 vs slclv1 slbam4	0.995	0.992	0.07887	0.9519	0.0005383
																					slclv1 slbam2 vs slclv1 slbam1 slbam2	1	0.1115	0.554	0.2079	0.5556
																					slclv1 slbam3 vs slclv1 slbam4	1	1	1	0.01078	8.939e-06
																					slclv1 slbam3 vs slclv1 slbam1 slbam2	0.9929	0.01849	0.9854	9.325e-05	0.9926
																					slclv1 slbam4 vs slclv1 slbam1 slbam2	0.9974	0.007091	0.9894	0.9301	1.8e-07
